# Supplementary material for: Comparative analysis of chloroplast and mitochondrial genomes of sweet potato provides evidence of gene transfer
Source: Sci Rep. 2024 Feb 24;14:4547. doi: 10.1038/s41598-024-55150-1 (PMC10894244; doi:10.1038/s41598-024-55150-1)
Supplement: Supplementary file 1 — Supplementary Information 1. [file 41598_2024_55150_MOESM1_ESM.xls]

## Sheet: Sheet1
Sequence Name	Variant Sequences	Min (with gaps)	Max (with gaps)	Min (original sequence)	Max (original sequence)	Length	Amino Acid Change	CDS Position	Change	Codon Change	Polymorphism Type	Protein Effect	gene	CDS	Type
OM808940	KF242474, KF242475	6809	6814	6612	6617	6					Deletion				Polymorphism
OM808940	KF242475	7035	7042	6833	6840	8					Deletion				Polymorphism
OM808940	KF242474, KF242475, KP212149, MK510673, NC_026703	7051	7057	6849	6855	7					Deletion				Polymorphism
OM808940	KF242473, KF242474	7058	7065	6856	6863	8					Deletion				Polymorphism
OM808940	KF242473	7066	7069	6864	6867	4					Deletion				Polymorphism
OM808940	KF242474	9470	9491	9263	9284	22					Deletion				Polymorphism
OM808940	KF242475, KP212149, MK510673, NC_026703	10008	10015	9801	9808	8					Deletion				Polymorphism
OM808940	KF242475	10124	10124	9917	9917	1					Deletion				Polymorphism
OM808940	KF242474, KP212149, NC_026703	30922	30938	30426	30442	17					Deletion				Polymorphism
OM808940	KF242473	44308	44329	43774	43795	22					Deletion				Polymorphism
OM808940	KP212149, MK510673, NC_026703	59325	59333	58713	58721	9					Deletion				Polymorphism
OM808940	KF242475	60132	60149	59519	59536	18	ESSNES ->	610		GAA,AGT,TCT,AAT,GAG,AGT ->	Deletion	Deletion	accD	accD CDS	Polymorphism
OM808940	KF242473, KF242474, KF242475	60150	60173	59537	59560	24	ETESSNEN ->	628		GAA,ACA,GAA,AGT,TCT,AAT,GAG,AAT ->	Deletion	Deletion	accD	accD CDS	Polymorphism
OM808940	KF242474, KF242475	60174	60179	59561	59566	6	ES ->	652		GAA,AGC ->	Deletion	Deletion	accD	accD CDS	Polymorphism
OM808940	KF242474	60180	60197	59567	59584	18	ESSNEN ->	658		GAA,AGT,TCT,AAT,GAG,AAT ->	Deletion	Deletion	accD	accD CDS	Polymorphism
OM808940	KF242475, KP212149, MK510673, NC_026703	68296	68300	67666	67670	5					Deletion				Polymorphism
OM808940	KF242475	69224	69224	68592	68592	1					Deletion				Polymorphism
OM808940	KF242475	69232	69232	68596	68596	1					Deletion				Polymorphism
OM808940	KF242475	69233	69239	68597	68603	7					Deletion				Polymorphism
OM808940	KF242475	69240	69240	68604	68604	1					Deletion				Polymorphism
OM808940	KF242475	69241	69243	68605	68607	3					Deletion				Polymorphism
OM808940	KF242475, KP212149, MK510673, NC_026703	71588	71597	70952	70961	10					Deletion				Polymorphism
OM808940	KF242475, KP212149, MK510673, NC_026703	77516	77518	76875	76877	3		220			Deletion	Extension	psbH	psbH CDS	Polymorphism
OM808940	MW122506	81131	81166	80490	80525	36	RGYILKTHHNFED -> H	464		CGC,GGA,TAT,ATT,CTA,AAA,ACG,CAC,CAT,AAC,TTT,GAA,GAT -> CAT	Deletion	Deletion	rpoA	rpoA CDS	Polymorphism
OM808940	KF242475, KP212149, NC_026703	88669	88684	87894	87909	16					Deletion				Polymorphism
OM808940	KF242474, KF242475, KP212149, NC_026703	88685	88686	87910	87911	2					Deletion				Polymorphism
OM808940	KF242475, KP212149, NC_026703	88687	88715	87912	87940	29					Deletion				Polymorphism
OM808940	KF242473, KF242474, KF242475, KP212149, NC_026703	88716	88772	87941	87997	57					Deletion				Polymorphism
OM808940	KF242473, KF242474	88773	88784	87998	88009	12					Deletion				Polymorphism
OM808940	KF242473, KF242474	88785	88785	88010	88010	1					Deletion				Polymorphism
OM808940	KF242473, KF242474	88786	88817	88011	88042	32					Deletion				Polymorphism
OM808940	KF242473, KF242474, KF242475	89952	89966	89177	89191	15	DHLDSN -> D	1046		GAT,CAT,TTG,GAT,TCC,AAT -> GAT	Deletion	Deletion	ycf2	ycf2 CDS	Polymorphism
OM808940	KF242473, KF242474	101167	101173	100392	100398	7					Deletion				Polymorphism
OM808940	KF242475	101174	101174	100399	100399	1					Deletion				Polymorphism
OM808940	KF242475	101175	101183	100400	100408	9					Deletion				Polymorphism
OM808940	KF242474, KF242475	101184	101185	100409	100410	2					Deletion				Polymorphism
OM808940	KF242473, KF242474, KF242475	101186	101186	100411	100411	1					Deletion				Polymorphism
OM808940	KF242473, KF242474	101187	101189	100412	100414	3					Deletion				Polymorphism
OM808940	KF242473	101190	101190	100415	100415	1					Deletion				Polymorphism
OM808940	KP212149, MK510673, NC_026703	110530	110665	109755	109890	136					Deletion				Polymorphism
OM808940	KF242475, MK510673	112771	112771	111950	111950	1		1972			Deletion	Frame Shift	ycf1	ycf1 CDS	Polymorphism
OM808940	MK510673	113042	113070	112086	112114	29		2108			Deletion	Frame Shift	ycf1	ycf1 CDS	Polymorphism
OM808940	MK510673	113071	113082	112115	112126	12	DKET ->	2137		GAT,AAA,GAA,ACC ->	Deletion	Deletion	ycf1	ycf1 CDS	Polymorphism
OM808940	MK510673	113083	113085	112127	112129	3	K ->	2149		AAG ->	Deletion	Deletion	ycf1	ycf1 CDS	Polymorphism
OM808940	MK510673	113086	113086	112130	112130	1		2152			Deletion	Frame Shift	ycf1	ycf1 CDS	Polymorphism
OM808940	KF242473	119384	119417	118428	118461	34					Deletion				Polymorphism
OM808940	KF242474, KF242475, KP212149, MK510673, NC_026703	131024	131028	118938	118934	5					Deletion				Polymorphism
OM808940	KF242473	134959	134991	133745	133777	33	KSETDSEKKSE ->	5230		AAA,AGT,GAA,ACC,GAT,AGT,GAA,AAG,AAA,AGT,GAA ->	Deletion	Deletion	ycf1	ycf1 CDS	Polymorphism
OM808940	KF242473, MK510673	134992	135006	133778	133792	15	TDSEK ->	5215		ACC,GAT,AGT,GAA,AAG ->	Deletion	Deletion	ycf1	ycf1 CDS	Polymorphism
OM808940	MK510673	135007	135015	133793	133801	9	KSE ->	5206		AAA,AGT,GAA ->	Deletion	Deletion	ycf1	ycf1 CDS	Polymorphism
OM808940	MK510673	137975	138093	136737	136810	74		2197			Deletion	Frame Shift	ycf1	ycf1 CDS	Polymorphism
OM808940	KF242473, KF242474	138086	138093	136803	136810	8		2197			Deletion	Frame Shift	ycf1	ycf1 CDS	Polymorphism
OM808940	KF242473, KF242474, MK510673	138094	138096	136811	136813	3	K ->	2194		AAG ->	Deletion	Deletion	ycf1	ycf1 CDS	Polymorphism
OM808940	MK510673	138097	138109	136814	136826	13		2181			Deletion	Frame Shift	ycf1	ycf1 CDS	Polymorphism
OM808940	KF242473	138097	138130	136814	136847	34		2160			Deletion	Frame Shift	ycf1	ycf1 CDS	Polymorphism
OM808940	KF242474	138097	138138	136814	136855	42	TNASKETDTVDKET ->	2152		ACT,AAT,GCT,AGC,AAA,GAG,ACT,GAT,ACT,GTT,GAT,AAA,GAA,ACC ->	Deletion	Deletion	ycf1	ycf1 CDS	Polymorphism
OM808940	KF242474	138139	138141	136856	136858	3	K ->	2149		AAG ->	Deletion	Deletion	ycf1	ycf1 CDS	Polymorphism
OM808940	KF242474	138142	138153	136859	136870	12	DKET ->	2137		GAT,AAA,GAA,ACC ->	Deletion	Deletion	ycf1	ycf1 CDS	Polymorphism
OM808940	KF242474	138154	138162	136871	136879	9	DTV ->	2128		GAT,ACT,GTT ->	Deletion	Deletion	ycf1	ycf1 CDS	Polymorphism
OM808940	KF242474	138163	138276	136880	136903	24	KTNASKET ->	2104		AAG,ACT,AAT,GCT,AGC,AAA,GAG,ACT ->	Deletion	Deletion	ycf1	ycf1 CDS	Polymorphism
OM808940	KF242474	138277	138288	136904	136915	12	DKET ->	2092		GAT,AAA,GAA,ACC ->	Deletion	Deletion	ycf1	ycf1 CDS	Polymorphism
OM808940	KF242474	138289	138291	136916	136918	3	V ->	2089		GTT ->	Deletion	Deletion	ycf1	ycf1 CDS	Polymorphism
OM808940	KF242474	138292	138297	136919	136924	6	NT ->	2083		AAT,ACT ->	Deletion	Deletion	ycf1	ycf1 CDS	Polymorphism
OM808940	KF242474	138298	138318	136925	136945	21	TNASKET ->	2062		ACT,AAT,GCT,AGC,AAA,GAG,ACT ->	Deletion	Deletion	ycf1	ycf1 CDS	Polymorphism
OM808940	KF242474	138319	138321	136946	136948	3	K ->	2059		AAG ->	Deletion	Deletion	ycf1	ycf1 CDS	Polymorphism
OM808940	KF242474	138322	138333	136949	136960	12	DKET ->	2047		GAT,AAA,GAA,ACG ->	Deletion	Deletion	ycf1	ycf1 CDS	Polymorphism
OM808940	KF242474	138334	138336	136961	136963	3	I ->	2044		ATT ->	Deletion	Deletion	ycf1	ycf1 CDS	Polymorphism
OM808940	KF242474	138337	138408	136964	136990	27	PNASKETDT ->	2017		CCT,AAT,GCT,AGC,AAA,GAG,ACT,GAT,ACT ->	Deletion	Deletion	ycf1	ycf1 CDS	Polymorphism
OM808940	KF242474	138409	138411	136991	136993	3	K ->	2014		AAG ->	Deletion	Deletion	ycf1	ycf1 CDS	Polymorphism
OM808940	KF242474	138412	138426	136994	137008	15	IDKET ->	1999		ATT,GAT,AAA,GAA,ACG ->	Deletion	Deletion	ycf1	ycf1 CDS	Polymorphism
OM808940	KF242474	138427	138432	137009	137014	6	DT ->	1993		GAT,ACT ->	Deletion	Deletion	ycf1	ycf1 CDS	Polymorphism
OM808940	KF242474	138433	138445	137015	137027	13		1980			Deletion	Frame Shift	ycf1	ycf1 CDS	Polymorphism
OM808940	KP212149, MK510673, NC_026703	140884	141019	139105	139240	136					Deletion				Polymorphism
OM808940	MK510673	142383	142387	140587	140591	5					Deletion				Polymorphism
OM808940	KF242473, KF242474, KF242475	161575	161589	159779	159793	15	NHLDSI -> I	1061		AAT,CAT,TTG,GAT,TCC,ATT -> ATT	Deletion	Deletion	ycf2	ycf2 CDS	Polymorphism
OM808940	KF242473	162815	162816	161017	161018	2					Deletion				Polymorphism
OM808940	KF242473, KP212149, NC_026703	162817	162821	161019	161023	5					Deletion				Polymorphism
OM808940	KF242473, KF242475, KP212149, NC_026703	162822	162920	161024	161122	99					Deletion				Polymorphism
OM808940	KF242473, KF242474, KF242475	163023	163025	161123	161125	3					Deletion				Polymorphism
OM808940	KF242473, KF242474	163026	163026	161126	161126	1					Deletion				Polymorphism
OM808940	KF242473, KF242474	163027	163027	161127	161127	1					Deletion				Polymorphism
OM808940	KF242473, KF242474	163028	163028	161128	161128	1					Deletion				Polymorphism
OM808940	KF242473, KF242474	163029	163029	161129	161129	1					Deletion				Polymorphism
OM808940	KF242473, KF242474	163030	163070	161130	161170	41					Deletion				Polymorphism
OM808940	KF242474, KF242475, KP212149, MK510673, NC_026703	175	177	174	176	3			(TTT)4 -> (TTT)3		Deletion (tandem repeat)				Polymorphism
OM808940	KF242475, KP212149, MK510673, NC_026703	1692	1692	1499	1499	1			(A)11 -> (A)10		Deletion (tandem repeat)				Polymorphism
OM808940	KF242475, KP212149, MK510673, NC_026703	4929	4929	4732	4732	1			(A)6 -> (A)5		Deletion (tandem repeat)				Polymorphism
OM808940	KF242475, KP212149, MK510673, NC_026703	8053	8053	7848	7848	1			(T)4 -> (T)3		Deletion (tandem repeat)				Polymorphism
OM808940	KF242475, KP212149, MK510673, NC_026703	8054	8054	7849	7849	1			(A)15 -> (A)14		Deletion (tandem repeat)				Polymorphism
OM808940	KF242475, KP212149, MK510673, NC_026703	8055	8055	7850	7850	1			(A)15 -> (A)14		Deletion (tandem repeat)				Polymorphism
OM808940	KF242474	12820	12820	12613	12613	1			(A)7 -> (A)6		Deletion (tandem repeat)				Polymorphism
OM808940	KP212149, MK510673, NC_026703	13544	13544	13335	13335	1			(T)11 -> (T)10		Deletion (tandem repeat)				Polymorphism
OM808940	KF242474, KF242475	46740	46740	46162	46162	1			(A)5 -> (A)4		Deletion (tandem repeat)				Polymorphism
OM808940	KF242474	49054	49054	48444	48444	1			(T)10 -> (T)9		Deletion (tandem repeat)				Polymorphism
OM808940	KF242475, KP212149, MK510673, NC_026703	49112	49112	48502	48502	1			(T)13 -> (T)12		Deletion (tandem repeat)				Polymorphism
OM808940	KF242475, KP212149, MK510673, NC_026703	50841	50841	50231	50231	1			(T)12 -> (T)11		Deletion (tandem repeat)				Polymorphism
OM808940	KF242475	50842	50842	50232	50232	1			(T)12 -> (T)11		Deletion (tandem repeat)				Polymorphism
OM808940	KF242475, KP212149, MK510673, NC_026703	59427	59427	58814	58814	1			(T)9 -> (T)8		Deletion (tandem repeat)				Polymorphism
OM808940	KF242474, KF242475	65834	65834	65204	65204	1			(A)12 -> (A)11		Deletion (tandem repeat)				Polymorphism
OM808940	KF242475	65835	65835	65205	65205	1			(A)12 -> (A)11		Deletion (tandem repeat)				Polymorphism
OM808940	KF242475	69229	69229	68593	68593	1			(A)3 -> (A)2		Deletion (tandem repeat)				Polymorphism
OM808940	KF242475	69230	69230	68594	68594	1			(A)3 -> (A)2		Deletion (tandem repeat)				Polymorphism
OM808940	KF242475	69231	69231	68595	68595	1			(A)3 -> (A)2		Deletion (tandem repeat)				Polymorphism
OM808940	KF242475, KP212149, MK510673, NC_026703	71754	71754	71118	71118	1			(A)13 -> (A)12		Deletion (tandem repeat)				Polymorphism
OM808940	KF242474, KF242475	73428	73428	72788	72788	1			(T)11 -> (T)10		Deletion (tandem repeat)				Polymorphism
OM808940	KF242475, KP212149, MK510673, NC_026703	77519	77519	76878	76878	1			(A)3 -> (A)2		Deletion (tandem repeat)				Polymorphism
OM808940	KF242475, KP212149, MK510673, NC_026703	78010	78010	77369	77369	1			(T)11 -> (T)10		Deletion (tandem repeat)				Polymorphism
OM808940	KF242473, KF242474, KF242475, KP212149, MK510673, NC_026703	101162	101166	100387	100391	5			(TTCTA)4 -> (TTCTA)3		Deletion (tandem repeat)				Polymorphism
OM808940	KP212149, NC_026703	111624	111624	110849	110849	1		871	(A)12 -> (A)11		Deletion (tandem repeat)	Frame Shift	ycf1	ycf1 CDS	Polymorphism
OM808940	KP212149, MK510673, MW122506, MW122507, NC_026703	116081	116104	115125	115148	24	NSEKKSETD -> N	5147	(ATAGTGAAAAGAAAAGTGAAACCG)7 -> (ATAGTGAAAAGAAAAGTGAAACCG)6	AAT,AGT,GAA,AAG,AAA,AGT,GAA,ACC,GAT -> AAT	Deletion (tandem repeat)	Deletion	ycf1	ycf1 CDS	Polymorphism
OM808940	KF242474	116111	116134	115155	115178	24	EKKSETDSE -> E	5177	(ATAGTGAAAAGAAAAGTGAAACCG)7 -> (ATAGTGAAAAGAAAAGTGAAACCG)6	GAA,AAG,AAA,AGT,GAA,ACC,GAT,AGT,GAA -> GAA	Deletion (tandem repeat)	Deletion	ycf1	ycf1 CDS	Polymorphism
OM808940	KF242475	116164	116187	115208	115231	24	KSETDSEK ->	5230	(ATAGTGAAAAGAAAAGTGAAACCG)7 -> (ATAGTGAAAAGAAAAGTGAAACCG)6	AAA,AGT,GAA,ACC,GAT,AGT,GAA,AAG ->	Deletion (tandem repeat)	Deletion	ycf1	ycf1 CDS	Polymorphism
OM808940	KF242475	119977	119977	129964	129964	1			(T)9 -> (T)8		Deletion (tandem repeat)				Polymorphism
OM808940	KF242475, KP212149, MK510673, NC_026703	119978	119978	129963	129963	1			(T)9 -> (T)8		Deletion (tandem repeat)				Polymorphism
OM808940	KF242473, KF242474, KF242475, KP212149, MK510673, NC_026703	124060	124060	125901	125901	1			(G)7 -> (G)6		Deletion (tandem repeat)				Polymorphism
OM808940	KF242475, KP212149, MK510673, NC_026703	128559	128559	121402	121402	1			(A)9 -> (A)8		Deletion (tandem repeat)				Polymorphism
OM808940	KF242475, MK510673	131233	131233	118744	118744	1			(T)10 -> (T)9		Deletion (tandem repeat)				Polymorphism
OM808940	KF242475	131288	131288	118690	118690	1			(A)10 -> (A)9		Deletion (tandem repeat)				Polymorphism
OM808940	KF242474, KF242475, KP212149, MK510673, MW122506, MW122507, NC_026703	134866	134889	133676	133699	24	ETDSEKKS ->	5308	(ACTTTTCTTTTCACTATCGGTTTC)7 -> (ACTTTTCTTTTCACTATCGGTTTC)6	GAA,ACC,GAT,AGT,GAA,AAG,AAA,AGT ->	Deletion (tandem repeat)	Deletion	ycf1	ycf1 CDS	Polymorphism
OM808940	KP212149, NC_026703	139904	139904	138125	138125	1		882	(T)12 -> (T)11		Deletion (tandem repeat)	Frame Shift	ycf1	ycf1 CDS	Polymorphism
OM808940	KF242474, KF242475, KP212149, MK510673, NC_026703	150385	150389	148589	148593	5			(AATAG)4 -> (AATAG)3		Deletion (tandem repeat)				Polymorphism
OM808940	KF242474	292	481	289	289	0					Insertion				Polymorphism
OM808940	KF242475, KP212149, MK510673, NC_026703	4388	4389	4193	4193	1			G -> AA		Insertion				Polymorphism
OM808940	KF242475	6999	7003	6802	6802	0					Insertion				Polymorphism
OM808940	KF242474, KF242475, KP212149, NC_026703	30483	30491	30260	30260	0					Insertion				Polymorphism
OM808940	KF242475	30492	30498	30260	30260	0					Insertion				Polymorphism
OM808940	KF242474, KF242475, KP212149, NC_026703	30499	30503	30260	30260	0					Insertion				Polymorphism
OM808940	KF242475	30504	30504	30260	30260	0			+C		Insertion				Polymorphism
OM808940	KF242475	30505	30505	30260	30260	0			+C		Insertion				Polymorphism
OM808940	KF242474, KP212149, NC_026703	30505	30505	30260	30260	0					Insertion				Polymorphism
OM808940	KF242474, KF242475, KP212149, NC_026703	30506	30543	30260	30260	0					Insertion				Polymorphism
OM808940	KF242475	30544	30545	30260	30260	0					Insertion				Polymorphism
OM808940	KF242474, KF242475, KP212149, NC_026703	30546	30552	30260	30260	0					Insertion				Polymorphism
OM808940	KF242474, KP212149, NC_026703	30553	30553	30260	30260	0			+C		Insertion				Polymorphism
OM808940	KF242475	30553	30553	30260	30260	0					Insertion				Polymorphism
OM808940	KF242474, KF242475, KP212149, NC_026703	30554	30590	30260	30260	0					Insertion				Polymorphism
OM808940	KF242475	30591	30591	30260	30260	0			+C		Insertion				Polymorphism
OM808940	KF242474, KP212149, NC_026703	30591	30591	30260	30260	0					Insertion				Polymorphism
OM808940	KF242475	30592	30592	30260	30260	0			+C		Insertion				Polymorphism
OM808940	KF242474, KP212149, NC_026703	30592	30592	30260	30260	0					Insertion				Polymorphism
OM808940	KF242474, KF242475, KP212149, NC_026703	30593	30593	30260	30260	0					Insertion				Polymorphism
OM808940	KF242474, KP212149, NC_026703	30594	30594	30260	30260	0			+C		Insertion				Polymorphism
OM808940	KF242474, KF242475, KP212149, NC_026703	30595	30595	30260	30260	0			+C		Insertion				Polymorphism
OM808940	KF242474, KP212149, NC_026703	30596	30599	30260	30260	0					Insertion				Polymorphism
OM808940	KF242474, KF242475, KP212149, NC_026703	30600	30609	30260	30260	0					Insertion				Polymorphism
OM808940	KF242474, KP212149, NC_026703	30610	30615	30260	30260	0					Insertion				Polymorphism
OM808940	KF242474, KF242475, KP212149, NC_026703	30616	30631	30260	30260	0					Insertion				Polymorphism
OM808940	KF242475	30632	30632	30260	30260	0			+C		Insertion				Polymorphism
OM808940	KF242474, KF242475, KP212149, NC_026703	30633	30636	30260	30260	0					Insertion				Polymorphism
OM808940	KF242474, KP212149, NC_026703	30637	30637	30260	30260	0					Insertion				Polymorphism
OM808940	KF242474, KF242475, KP212149, NC_026703	30638	30651	30260	30260	0					Insertion				Polymorphism
OM808940	KF242475	30652	30652	30260	30260	0			+C		Insertion				Polymorphism
OM808940	KF242474, KP212149, NC_026703	30652	30652	30260	30260	0					Insertion				Polymorphism
OM808940	KF242474, KF242475, KP212149, NC_026703	30653	30664	30260	30260	0					Insertion				Polymorphism
OM808940	KF242474, KP212149, NC_026703	30665	30665	30260	30260	0					Insertion				Polymorphism
OM808940	KF242475	30665	30665	30260	30260	0					Insertion				Polymorphism
OM808940	KF242474, KF242475, KP212149, NC_026703	30666	30675	30260	30260	0					Insertion				Polymorphism
OM808940	KF242474, KP212149, NC_026703	30676	30676	30260	30260	0			+C		Insertion				Polymorphism
OM808940	KF242475	30676	30676	30260	30260	0					Insertion				Polymorphism
OM808940	KF242474, KP212149, NC_026703	30677	30677	30260	30260	0					Insertion				Polymorphism
OM808940	KF242474, KF242475, KP212149, NC_026703	30678	30684	30260	30260	0					Insertion				Polymorphism
OM808940	KF242474, KP212149, NC_026703	30685	30685	30260	30260	0					Insertion				Polymorphism
OM808940	KF242474, KF242475, KP212149, NC_026703	30686	30709	30260	30260	0					Insertion				Polymorphism
OM808940	KF242474, KF242475, KP212149, NC_026703	30711	30724	30260	30260	0					Insertion				Polymorphism
OM808940	KF242475	30725	30753	30260	30260	0					Insertion				Polymorphism
OM808940	KF242474, KP212149, NC_026703	30755	30755	30260	30260	0					Insertion				Polymorphism
OM808940	KP212149, NC_026703	41286	41286	40781	40781	0					Insertion				Polymorphism
OM808940	KF242474	44037	44064	43531	43531	0					Insertion				Polymorphism
OM808940	KF242474	45908	45908	45374	45374	0					Insertion				Polymorphism
OM808940	KF242473	46681	46723	46146	46146	0					Insertion				Polymorphism
OM808940	KF242474	46755	46768	46177	46177	0					Insertion				Polymorphism
OM808940	KP212149, MK510673, NC_026703	46907	46922	46315	46315	0					Insertion				Polymorphism
OM808940	KF242474	60462	60471	59849	59849	1	Y -> EEHN	940	T -> GAAGAGCACA	TAT -> GAA,GAG,CAC,AAT	Insertion	Insertion	accD	accD CDS	Polymorphism
OM808940	KF242475, KP212149, MK510673, NC_026703	64256	64262	63633	63633	0					Insertion				Polymorphism
OM808940	KF242473	69226	69226	68593	68593	0					Insertion				Polymorphism
OM808940	KF242473	69227	69227	68593	68593	0					Insertion				Polymorphism
OM808940	KP212149, MK510673, NC_026703	71967	71967	71331	71331	0					Insertion				Polymorphism
OM808940	KF242474	83447	83462	82806	82806	0		362			Insertion	Truncation	rpl14	rpl14 CDS	Polymorphism
OM808940	KF242475, KP212149, MK510673, NC_026703	84441	84447	83784	83784	0					Insertion				Polymorphism
OM808940	KF242475, KP212149, MK510673, NC_026703	86258	86266	85594	85594	0	K -> RWKK	407		AAA -> AGA,TGG,AAA,AAA	Insertion	Insertion	rpl22	rpl22 CDS	Polymorphism
OM808940	MK510673	88567	88668	87894	87894	0					Insertion				Polymorphism
OM808940	KF242474	112723	112767	111947	111947	0	-> KTNASKETDTVDKET	1969		-> AAG,ACT,AAT,GCT,AGC,AAA,GAG,ACT,GAT,ACT,GTT,GAT,AAA,GAA,ACC	Insertion	Insertion	ycf1	ycf1 CDS	Polymorphism
OM808940	KP212149, NC_026703	112723	112767	111947	111947	0	-> KPNASKETDTVDKET	1969		-> AAG,CCT,AAT,GCT,AGC,AAA,GAG,ACT,GAT,ACT,GTT,GAT,AAA,GAA,ACC	Insertion	Insertion	ycf1	ycf1 CDS	Polymorphism
OM808940	KF242475	112723	112770	111947	111949	3		1969	AAG -> AAGA		Insertion	Frame Shift	ycf1	ycf1 CDS	Polymorphism
OM808940	MK510673	112723	112770	111947	111949	3		1969	AAG -> AAGC		Insertion	Frame Shift	ycf1	ycf1 CDS	Polymorphism
OM808940	KF242473, KF242475	112784	112828	111963	111963	0	K -> KETDTVDKETKTNASK	1985		AAA -> AAA,GAG,ACT,GAT,ACT,GTT,GAT,AAA,GAA,ACC,AAG,ACT,AAT,GCT,AGC,AAA	Insertion	Insertion	ycf1	ycf1 CDS	Polymorphism
OM808940	KF242473	112952	112996	112041	112041	0	T -> TNASKETDTVNKETKP	2063		ACT -> ACT,AAT,GCT,AGC,AAA,GAG,ACT,GAT,ACT,GTG,AAT,AAA,GAA,ACG,AAG,CCT	Insertion	Insertion	ycf1	ycf1 CDS	Polymorphism
OM808940	KF242474	123669	123672	126279	126279	0					Insertion				Polymorphism
OM808940	KP212149, MK510673, NC_026703	123700	123708	126252	126252	0					Insertion				Polymorphism
OM808940	MK510673	131511	131707	118467	118467	0		486			Insertion	Truncation	ndhA	ndhA CDS	Polymorphism
OM808940	KF242473	138173	138262	136890	136890	0	S -> SKETDTVDKETKTNASKETDTVNKETKPNAS	2118		AGC -> AGC,AAA,GAG,ACT,GAT,ACT,GTT,GAT,AAA,GAA,ACC,AAG,ACT,AAT,GCT,AGC,AAA,GAG,ACT,GAT,ACT,GTG,AAT,AAA,GAA,ACG,AAG,CCT,AAT,GCT,AGC	Insertion	Insertion	ycf1	ycf1 CDS	Polymorphism
OM808940	KF242473	138351	138395	136978	136978	0	K -> KETDTVDKETKPNASK	2030		AAA -> AAA,GAG,ACT,GAT,ACT,GTT,GAT,AAA,GAA,ACG,AAG,CCT,AAT,GCT,AGC,AAA	Insertion	Insertion	ycf1	ycf1 CDS	Polymorphism
OM808940	KF242474	138476	138790	137058	137058	0	D -> DTIDKETKTNASKETNTVDKETKTNASKETDTIDKETKPNASKETDTIDKETKTNASKETDTVNKETKPNASKETDTVDKETKTNASKETDTVNKETKPNASKETD	1950	+TCAGTCTCTTTGCTAGCATTAGGCTTCGTTTCTTTATTCACAGTATCAGTCTCTTTGCTAGCATTAGTCTTGGTTTCTTTATCAACAGTATCAGTCTCTTTGCTAGCATTAGGCTTCGTTTCTTTATTCACAGTATCAGTCTCTTTGCTAGCATTAGTCTTCGTTTCTTTATCAATAGTATCAGTCTCTTTGCTAGCATTAGGCTTCGTTTCTTTATCAATAGTATCAGTCTCTTTGCTAGCATTAGTCTTGGTTTCTTTATCAACAGTATTAGTCTCTTTGCTAGCATTAGTCTTCGTTTCTTTATCAATAGTA	GAT -> GAT,ACT,ATT,GAT,AAA,GAA,ACG,AAG,ACT,AAT,GCT,AGC,AAA,GAG,ACT,AAT,ACT,GTT,GAT,AAA,GAA,ACC,AAG,ACT,AAT,GCT,AGC,AAA,GAG,ACT,GAT,ACT,ATT,GAT,AAA,GAA,ACG,AAG,CCT,AAT,GCT,AGC,AAA,GAG,ACT,GAT,ACT,ATT,GAT,AAA,GAA,ACG,AAG,ACT,AAT,GCT,AGC,AAA,GAG,ACT,GAT,ACT,GTG,AAT,AAA,GAA,ACG,AAG,CCT,AAT,GCT,AGC,AAA,GAG,ACT,GAT,ACT,GTT,GAT,AAA,GAA,ACC,AAG,ACT,AAT,GCT,AGC,AAA,GAG,ACT,GAT,ACT,GTG,AAT,AAA,GAA,ACG,AAG,…	Insertion	Insertion	ycf1	ycf1 CDS	Polymorphism
OM808940	KP212149, NC_026703	138701	138790	137058	137058	0	D -> DTIDKETKPNASKETDTVDKETKTNASKETD	1950		GAT -> GAT,ACT,ATT,GAT,AAA,GAA,ACG,AAG,CCT,AAT,GCT,AGC,AAA,GAG,ACT,GAT,ACT,GTT,GAT,AAA,GAA,ACC,AAG,ACT,AAT,GCT,AGC,AAA,GAG,ACT,GAT	Insertion	Insertion	ycf1	ycf1 CDS	Polymorphism
OM808940	KF242475	138701	138790	137058	137058	0	D -> DTIDKETKTNASKETNTVDKETKTNASKETD	1950		GAT -> GAT,ACT,ATT,GAT,AAA,GAA,ACG,AAG,ACT,AAT,GCT,AGC,AAA,GAG,ACT,AAT,ACT,GTT,GAT,AAA,GAA,ACC,AAG,ACT,AAT,GCT,AGC,AAA,GAG,ACT,GAT	Insertion	Insertion	ycf1	ycf1 CDS	Polymorphism
OM808940	MK510673	138768	138790	137058	137058	0		1950			Insertion	Frame Shift	ycf1	ycf1 CDS	Polymorphism
OM808940	KF242475	142366	142366	140587	140587	0					Insertion				Polymorphism
OM808940	KF242474, KF242475, KP212149, NC_026703	142367	142375	140587	140587	0					Insertion				Polymorphism
OM808940	KF242474, KP212149, NC_026703	142376	142382	140587	140587	0					Insertion				Polymorphism
OM808940	KF242475	162768	162769	160972	160972	0					Insertion				Polymorphism
OM808940	MK510673	162921	163022	161123	161123	0					Insertion				Polymorphism
OM808940	KF242473	174	174	174	174	0			(T)13 -> (T)14		Insertion (tandem repeat)				Polymorphism
OM808940	KF242475, KP212149, MK510673, NC_026703	278	279	277	277	0			(AA)3 -> (AA)4		Insertion (tandem repeat)				Polymorphism
OM808940	KP212149, MK510673, NC_026703	1820	1821	1627	1627	0			(AA)6 -> (AA)7		Insertion (tandem repeat)				Polymorphism
OM808940	KF242475, KP212149, MK510673, NC_026703	4487	4487	4291	4291	0			(A)8 -> (A)9		Insertion (tandem repeat)				Polymorphism
OM808940	KF242475, KP212149, MK510673, NC_026703	7758	7759	7556	7556	0			(AA)4 -> (AA)5		Insertion (tandem repeat)				Polymorphism
OM808940	KF242474	8049	8049	7845	7845	0			(T)4 -> (T)5		Insertion (tandem repeat)				Polymorphism
OM808940	KP212149, MK510673, NC_026703	8308	8308	8103	8103	0			(A)11 -> (A)12		Insertion (tandem repeat)				Polymorphism
OM808940	KF242474, KF242475, KP212149, MK510673, NC_026703	8309	8309	8103	8103	0			(A)11 -> (A)12		Insertion (tandem repeat)				Polymorphism
OM808940	KF242474, KF242475	13542	13542	13335	13335	0			(T)11 -> (T)12		Insertion (tandem repeat)				Polymorphism
OM808940	KF242474	13543	13543	13335	13335	0			(T)11 -> (T)12		Insertion (tandem repeat)				Polymorphism
OM808940	KF242475, KP212149, MK510673, NC_026703	15949	15950	15740	15740	0			(AA)4 -> (AA)5		Insertion (tandem repeat)				Polymorphism
OM808940	KF242475, KP212149, MK510673, NC_026703	16066	16067	15855	15855	0			(AA)5 -> (AA)6		Insertion (tandem repeat)				Polymorphism
OM808940	KF242475, KP212149, MK510673, NC_026703	16926	16927	16713	16713	0			(AA)4 -> (AA)5		Insertion (tandem repeat)				Polymorphism
OM808940	KF242475	17213	17213	16998	16998	0		4068	(C)8 -> (C)9		Insertion (tandem repeat)	Frame Shift	rpoC2	rpoC2 CDS	Polymorphism
OM808940	KF242475	23213	23213	22997	22997	0			(A)8 -> (A)9		Insertion (tandem repeat)				Polymorphism
OM808940	KF242475, KP212149, MK510673, NC_026703	23214	23215	22997	22997	0			(AA)4 -> (AA)5		Insertion (tandem repeat)				Polymorphism
OM808940	KF242475, KP212149, MK510673, NC_026703	23552	23552	23333	23333	0			(A)9 -> (A)10		Insertion (tandem repeat)				Polymorphism
OM808940	KF242474	27545	27545	27325	27325	0		42	(C)9 -> (C)10		Insertion (tandem repeat)	Frame Shift	rpoB	rpoB CDS	Polymorphism
OM808940	KF242475, KP212149, MK510673, NC_026703	28481	28481	28260	28260	0			(A)10 -> (A)11		Insertion (tandem repeat)				Polymorphism
OM808940	KF242475, MK510673	30426	30426	30204	30204	0			(T)13 -> (T)14		Insertion (tandem repeat)				Polymorphism
OM808940	KF242474, KP212149, NC_026703	30504	30504	30260	30260	0			(A)3 -> (A)4		Insertion (tandem repeat)				Polymorphism
OM808940	KF242475	30594	30594	30260	30260	0			(A)3 -> (A)4		Insertion (tandem repeat)				Polymorphism
OM808940	KF242474, KP212149, NC_026703	30632	30632	30260	30260	0			(A)3 -> (A)4		Insertion (tandem repeat)				Polymorphism
OM808940	KF242475	30637	30637	30260	30260	0			(A)3 -> (A)4		Insertion (tandem repeat)				Polymorphism
OM808940	KF242475	30677	30677	30260	30260	0			(A)3 -> (A)4		Insertion (tandem repeat)				Polymorphism
OM808940	KF242475	30685	30685	30260	30260	0			(A)3 -> (A)4		Insertion (tandem repeat)				Polymorphism
OM808940	KF242474, KP212149, NC_026703	30710	30710	30260	30260	0			(A)3 -> (A)4		Insertion (tandem repeat)				Polymorphism
OM808940	KF242474, KF242475, KP212149, NC_026703	30754	30754	30260	30260	0			(A)3 -> (A)4		Insertion (tandem repeat)				Polymorphism
OM808940	KF242475	30755	30755	30260	30260	0			(A)3 -> (A)4		Insertion (tandem repeat)				Polymorphism
OM808940	MK510673	31555	31555	31059	31059	0			(T)10 -> (T)11		Insertion (tandem repeat)				Polymorphism
OM808940	KF242475, MK510673	31556	31556	31059	31059	0			(T)10 -> (T)11		Insertion (tandem repeat)				Polymorphism
OM808940	KF242475	31841	31841	31343	31343	0			(A)9 -> (A)10		Insertion (tandem repeat)				Polymorphism
OM808940	KF242474, KF242475, KP212149, MK510673, NC_026703	31842	31842	31343	31343	0			(A)9 -> (A)10		Insertion (tandem repeat)				Polymorphism
OM808940	KF242474	37005	37006	36505	36505	0			(TT)5 -> (TT)6		Insertion (tandem repeat)				Polymorphism
OM808940	KF242475	37014	37014	36512	36512	0			(T)10 -> (T)11		Insertion (tandem repeat)				Polymorphism
OM808940	KF242475, KP212149, MK510673, NC_026703	38218	38219	37715	37715	0			(AA)6 -> (AA)7		Insertion (tandem repeat)				Polymorphism
OM808940	KP212149, MK510673, NC_026703	49052	49052	48444	48444	0			(T)10 -> (T)11		Insertion (tandem repeat)				Polymorphism
OM808940	KF242475	49053	49053	48444	48444	0			(A)3 -> (A)4		Insertion (tandem repeat)				Polymorphism
OM808940	KP212149, MK510673, NC_026703	49053	49053	48444	48444	0			(T)10 -> (T)11		Insertion (tandem repeat)				Polymorphism
OM808940	KF242474	54744	54744	54134	54134	0			(T)9 -> (T)10		Insertion (tandem repeat)				Polymorphism
OM808940	KF242475, KP212149, MK510673, NC_026703	56811	56811	56200	56200	0			(T)13 -> (T)14		Insertion (tandem repeat)				Polymorphism
OM808940	KF242474	59426	59426	58814	58814	0			(T)9 -> (T)10		Insertion (tandem repeat)				Polymorphism
OM808940	KP212149, MK510673, NC_026703	61929	61929	61307	61307	0			(T)10 -> (T)11		Insertion (tandem repeat)				Polymorphism
OM808940	KF242475, KP212149, MK510673, NC_026703	68632	68633	68002	68002	0			(TT)5 -> (TT)6		Insertion (tandem repeat)				Polymorphism
OM808940	KF242473, KF242474	69225	69225	68593	68593	0			(A)3 -> (A)4		Insertion (tandem repeat)				Polymorphism
OM808940	KF242474	69226	69226	68593	68593	0			(A)3 -> (A)4		Insertion (tandem repeat)				Polymorphism
OM808940	KF242473, KF242474	69228	69228	68593	68593	0			(A)3 -> (A)4		Insertion (tandem repeat)				Polymorphism
OM808940	KF242475	72273	72273	71636	71636	0			(T)10 -> (T)11		Insertion (tandem repeat)				Polymorphism
OM808940	KF242475, KP212149, MK510673, NC_026703	72274	72274	71636	71636	0			(T)10 -> (T)11		Insertion (tandem repeat)				Polymorphism
OM808940	KF242475, KP212149, MK510673, NC_026703	72999	72999	72360	72360	0			(A)8 -> (A)9		Insertion (tandem repeat)				Polymorphism
OM808940	KF242475	74679	74679	74039	74039	0			(A)11 -> (A)12		Insertion (tandem repeat)				Polymorphism
OM808940	KP212149, NC_026703	112035	112035	111260	111260	0		1282	(A)10 -> (A)11		Insertion (tandem repeat)	Frame Shift	ycf1	ycf1 CDS	Polymorphism
OM808940	KF242474, KP212149, MK510673, MW122506, MW122507, NC_026703	112784	112828	111963	111963	0	K -> KETDTIDKETKPNASK	1985	(ATAAAGAAACGAAGCCTAATGCTAGCAAAGAGACTGATACTATTG)3 -> (ATAAAGAAACGAAGCCTAATGCTAGCAAAGAGACTGATACTATTG)4	AAA -> AAA,GAG,ACT,GAT,ACT,ATT,GAT,AAA,GAA,ACG,AAG,CCT,AAT,GCT,AGC,AAA	Insertion (tandem repeat)	Insertion	ycf1	ycf1 CDS	Polymorphism
OM808940	KF242475	112858	112902	111992	111992	0	-> KPNASKETDTIDKET	2014	(ATAAAGAAACGAAGCCTAATGCTAGCAAAGAGACTGATACTATTG)3 -> (ATAAAGAAACGAAGCCTAATGCTAGCAAAGAGACTGATACTATTG)4	-> AAG,CCT,AAT,GCT,AGC,AAA,GAG,ACT,GAT,ACT,ATT,GAT,AAA,GAA,ACG	Insertion (tandem repeat)	Insertion	ycf1	ycf1 CDS	Polymorphism
OM808940	KF242475, KP212149, MK510673, NC_026703	123087	123093	126854	126854	0			(GCTCTTA)2 -> (GCTCTTA)3		Insertion (tandem repeat)				Polymorphism
OM808940	KF242475, KP212149, MK510673, NC_026703	130928	130928	119033	119033	0			(T)8 -> (T)9		Insertion (tandem repeat)				Polymorphism
OM808940	KP212149, MK510673, NC_026703	131136	131136	118826	118826	0			(A)8 -> (A)9		Insertion (tandem repeat)				Polymorphism
OM808940	KF242475, KP212149, MK510673, NC_026703	131137	131138	118826	118826	0			(AA)4 -> (AA)5		Insertion (tandem repeat)				Polymorphism
OM808940	KP212149, MK510673, NC_026703	131162	131173	118803	118803	0			(AGAAATATTACT)2 -> (AGAAATATTACT)3		Insertion (tandem repeat)				Polymorphism
OM808940	KF242474, KF242475, KP212149, MK510673, NC_026703	131237	131237	118740	118740	0			(T)10 -> (T)11		Insertion (tandem repeat)				Polymorphism
OM808940	MK510673	134914	134937	133724	133724	0	-> ETDSEKKS	5284	(ACTTTTCTTTTCACTATCGGTTTC)7 -> (ACTTTTCTTTTCACTATCGGTTTC)8	-> GAA,ACC,GAT,AGT,GAA,AAG,AAA,AGT	Insertion (tandem repeat)	Insertion	ycf1	ycf1 CDS	Polymorphism
OM808940	KF242473	135016	135039	133802	133802	0	-> KSETDSEK	5206	(ACTTTTCTTTTCACTATCGGTTTC)7 -> (ACTTTTCTTTTCACTATCGGTTTC)8	-> AAA,AGT,GAA,ACC,GAT,AGT,GAA,AAG	Insertion (tandem repeat)	Insertion	ycf1	ycf1 CDS	Polymorphism
OM808940	MW122507	138041	138085	136803	136803	0	A -> ASKETDTVDKETKTNA	2205	(ACAGTATCAGTCTCTTTGCTAGCATTAGTCTTGGTTTCTTTATCA)3 -> (ACAGTATCAGTCTCTTTGCTAGCATTAGTCTTGGTTTCTTTATCA)4	GCT -> GCT,AGC,AAA,GAG,ACT,GAT,ACT,GTT,GAT,AAA,GAA,ACC,AAG,ACT,AAT,GCT	Insertion (tandem repeat)	Insertion	ycf1	ycf1 CDS	Polymorphism
OM808940	MW122506	138351	138395	136978	136978	0	K -> KETDTIDKETKPNASK	2030	(CTTCGTTTCTTTATCAATAGTATCAGTCTCTTTGCTAGCATTAGG)3 -> (CTTCGTTTCTTTATCAATAGTATCAGTCTCTTTGCTAGCATTAGG)4	AAA -> AAA,GAG,ACT,GAT,ACT,ATT,GAT,AAA,GAA,ACG,AAG,CCT,AAT,GCT,AGC,AAA	Insertion (tandem repeat)	Insertion	ycf1	ycf1 CDS	Polymorphism
OM808940	MK510673	138807	138851	137074	137074	0	A -> ASKETDTIDKETKPNA	1934	(CTTCGTTTCTTTATCAATAGTATCAGTCTCTTTGCTAGCATTAGG)3 -> (CTTCGTTTCTTTATCAATAGTATCAGTCTCTTTGCTAGCATTAGG)4	GCT -> GCT,AGC,AAA,GAG,ACT,GAT,ACT,ATT,GAT,AAA,GAA,ACG,AAG,CCT,AAT,GCT	Insertion (tandem repeat)	Insertion	ycf1	ycf1 CDS	Polymorphism
OM808940	KP212149, NC_026703	139494	139494	137716	137716	0		1292	(T)10 -> (T)11		Insertion (tandem repeat)	Frame Shift	ycf1	ycf1 CDS	Polymorphism
OM808940	KF242475, KP212149, MK510673, NC_026703	1844	1844	1649	1649	1			T -> C		SNP (transition)				Polymorphism
OM808940	KF242475, KP212149, MK510673, NC_026703	2349	2349	2154	2154	1	T -> A	1339	T -> C	ACT -> GCT	SNP (transition)	Substitution	matK	matK CDS	Polymorphism
OM808940	KF242475, KP212149, MK510673, NC_026703	7048	7048	6846	6846	1			A -> G		SNP (transition)				Polymorphism
OM808940	KF242475	7774	7774	7570	7570	1			A -> G		SNP (transition)				Polymorphism
OM808940	KF242475, KP212149, MK510673, NC_026703	10155	10155	9948	9948	1			T -> C		SNP (transition)				Polymorphism
OM808940	KF242474	10235	10235	10028	10028	1			G -> A		SNP (transition)				Polymorphism
OM808940	KF242475, KP212149, MK510673, NC_026703	17804	17804	17588	17588	1		3477	G -> A	CGC -> CGT	SNP (transition)	None	rpoC2	rpoC2 CDS	Polymorphism
OM808940	KP212149, NC_026703	40554	40554	40049	40049	1	N -> S	707	T -> C	AAC -> AGC	SNP (transition)	Substitution	psaB	psaB CDS	Polymorphism
OM808940	KF242474	45895	45895	45361	45361	1			A -> G		SNP (transition)				Polymorphism
OM808940	KF242474	45911	45911	45376	45376	1			A -> G		SNP (transition)				Polymorphism
OM808940	KF242474	47057	47057	46449	46449	1			T -> C		SNP (transition)				Polymorphism
OM808940	KP212149, MK510673, NC_026703	49901	49901	49291	49291	1			C -> T		SNP (transition)				Polymorphism
OM808940	KP212149, NC_026703	52464	52464	51854	51854	1			A -> G		SNP (transition)				Polymorphism
OM808940	KF242475	52515	52515	51905	51905	1		342	C -> T	AAG -> AAA	SNP (transition)	None	ndhC	ndhC CDS	Polymorphism
OM808940	KF242474	60148	60148	59535	59535	1	S -> N	626	G -> A	AGT -> AAT	SNP (transition)	Substitution	accD	accD CDS	Polymorphism
OM808940	KF242475, KP212149, MK510673, NC_026703	60599	60599	59977	59977	1		1068	T -> C	AGT -> AGC	SNP (transition)	None	accD	accD CDS	Polymorphism
OM808940	KF242475, KP212149, MK510673, NC_026703	63148	63148	62525	62525	1			G -> A		SNP (transition)				Polymorphism
OM808940	KP212149, NC_026703	66641	66641	66011	66011	1	T -> M	2	G -> A	ACG -> ATG	SNP (transition)	Substitution	psbL	psbL CDS	Polymorphism
OM808940	KF242475, KP212149, MK510673, NC_026703	73309	73309	72669	72669	1			G -> A		SNP (transition)				Polymorphism
OM808940	KP212149, MK510673, NC_026703	74033	74033	73393	73393	1			C -> T		SNP (transition)				Polymorphism
OM808940	KF242475, KP212149, MK510673, NC_026703	74398	74398	73758	73758	1			C -> T		SNP (transition)				Polymorphism
OM808940	KF242474	79589	79589	78948	78948	1			G -> A		SNP (transition)				Polymorphism
OM808940	KF242475, KP212149, MK510673, NC_026703	83001	83001	82360	82360	1		216	A -> G	CCT -> CCC	SNP (transition)	None	rps8	rps8 CDS	Polymorphism
OM808940	KP212149, MK510673, NC_026703	88531	88531	87858	87858	1			A -> G		SNP (transition)				Polymorphism
OM808940	KP212149, NC_026703	94588	94588	93813	93813	1		5682	C -> T	TCC -> TCT	SNP (transition)	None	ycf2	ycf2 CDS	Polymorphism
OM808940	KP212149, NC_026703	94643	94643	93868	93868	1	G -> S	5737	G -> A	GGC -> AGC	SNP (transition)	Substitution	ycf2	ycf2 CDS	Polymorphism
OM808940	KP212149, NC_026703	94660	94660	93885	93885	1		5754	T -> C	TCT -> TCC	SNP (transition)	None	ycf2	ycf2 CDS	Polymorphism
OM808940	KP212149, NC_026703	94663	94663	93888	93888	1		5757	G -> A	TCG -> TCA	SNP (transition)	None	ycf2	ycf2 CDS	Polymorphism
OM808940	KP212149, NC_026703	94676	94676	93901	93901	1	N -> D	5770	A -> G	AAT -> GAT	SNP (transition)	Substitution	ycf2	ycf2 CDS	Polymorphism
OM808940	KP212149, NC_026703	94707	94707	93932	93932	1	T -> I	5801	C -> T	ACA -> ATA	SNP (transition)	Substitution	ycf2	ycf2 CDS	Polymorphism
OM808940	KP212149, NC_026703	94729	94729	93954	93954	1		5823	G -> A	CCG -> CCA	SNP (transition)	None	ycf2	ycf2 CDS	Polymorphism
OM808940	KP212149, NC_026703	94764	94764	93989	93989	1	C -> Y	5858	G -> A	TGT -> TAT	SNP (transition)	Substitution	ycf2	ycf2 CDS	Polymorphism
OM808940	KP212149, NC_026703	94902	94902	94127	94127	1	R -> H	5996	G -> A	CGC -> CAC	SNP (transition)	Substitution	ycf2	ycf2 CDS	Polymorphism
OM808940	KP212149, NC_026703	95085	95085	94310	94310	1	G -> D	6179	G -> A	GGC -> GAC	SNP (transition)	Substitution	ycf2	ycf2 CDS	Polymorphism
OM808940	KP212149, NC_026703	96773	96773	95998	95998	1	G -> S	1219	C -> T	GGT -> AGT	SNP (transition)	Substitution	ndhB	ndhB CDS	Polymorphism
OM808940	KP212149, NC_026703	101311	101311	100536	100536	1	S -> P	67	A -> G	TCT -> CCT	SNP (transition)	Substitution	ycf15	ycf15 CDS	Polymorphism
OM808940	KF242475	112843	112843	111977	111977	1	I -> V	1999	A -> G	ATT -> GTT	SNP (transition)	Substitution	ycf1	ycf1 CDS	Polymorphism
OM808940	MK510673	112927	112927	112016	112016	1	D -> N	2038	G -> A	GAT -> AAT	SNP (transition)	Substitution	ycf1	ycf1 CDS	Polymorphism
OM808940	MK510673	112933	112933	112022	112022	1	I -> V	2044	A -> G	ATT -> GTT	SNP (transition)	Substitution	ycf1	ycf1 CDS	Polymorphism
OM808940	KF242473, KF242474, KF242475, KP212149, MK510673, NC_026703	113017	113017	112061	112061	1	N -> D	2083	A -> G	AAT -> GAT	SNP (transition)	Substitution	ycf1	ycf1 CDS	Polymorphism
OM808940	KF242473, KF242474, KF242475, KP212149, NC_026703	113071	113071	112115	112115	1	D -> N	2137	G -> A	GAT -> AAT	SNP (transition)	Substitution	ycf1	ycf1 CDS	Polymorphism
OM808940	KP212149, NC_026703	116325	116325	115369	115369	1		5391	A -> G	AGA -> AGG	SNP (transition)	None	ycf1	ycf1 CDS	Polymorphism
OM808940	KP212149, NC_026703	116356	116356	115400	115400	1	R -> C	5422	C -> T	CGC -> TGC	SNP (transition)	Substitution	ycf1	ycf1 CDS	Polymorphism
OM808940	KP212149, NC_026703	118690	118690	117734	117734	1	A -> V	935	C -> T	GCT -> GTT	SNP (transition)	Substitution	ndhH	ndhH CDS	Polymorphism
OM808940	KP212149, NC_026703	118696	118696	117740	117740	1	K -> R	941	A -> G	AAA -> AGA	SNP (transition)	Substitution	ndhH	ndhH CDS	Polymorphism
OM808940	KP212149, NC_026703	118742	118742	117786	117786	1		987	A -> G	AGA -> AGG	SNP (transition)	None	ndhH	ndhH CDS	Polymorphism
OM808940	KP212149, NC_026703	118746	118746	117790	117790	1	E -> K	991	G -> A	GAA -> AAA	SNP (transition)	Substitution	ndhH	ndhH CDS	Polymorphism
OM808940	KP212149, NC_026703	118778	118778	117822	117822	1		1023	G -> A	CTG -> CTA	SNP (transition)	None	ndhH	ndhH CDS	Polymorphism
OM808940	KP212149, NC_026703	118822	118822	117866	117866	1	P -> L	1067	C -> T	CCA -> CTA	SNP (transition)	Substitution	ndhH	ndhH CDS	Polymorphism
OM808940	KP212149, NC_026703	118826	118826	117870	117870	1		1071	G -> A	CCG -> CCA	SNP (transition)	None	ndhH	ndhH CDS	Polymorphism
OM808940	KP212149, NC_026703	118828	118828	117872	117872	1	G -> D	1073	G -> A	GGT -> GAT	SNP (transition)	Substitution	ndhH	ndhH CDS	Polymorphism
OM808940	KF242475, KP212149, MK510673, NC_026703	120284	120284	129657	129657	1		1857	G -> A	CGC -> CGT	SNP (transition)	None	ndhF	ndhF CDS	Polymorphism
OM808940	KP212149, MK510673, NC_026703	123456	123456	126492	126492	1			G -> A		SNP (transition)				Polymorphism
OM808940	KF242475, KP212149, MK510673, NC_026703	123694	123694	126258	126258	1			T -> C		SNP (transition)				Polymorphism
OM808940	KP212149, MK510673, NC_026703	125630	125630	124331	124331	1	A -> T	1237	C -> T	GCC -> ACC	SNP (transition)	Substitution	ndhD	ndhD CDS	Polymorphism
OM808940	KF242475, KP212149, MK510673, NC_026703	126816	126816	123145	123145	1		51	G -> A	GTC -> GTT	SNP (transition)	None	ndhD	ndhD CDS	Polymorphism
OM808940	KP212149, NC_026703	126847	126847	123114	123114	1	T -> M	20	G -> A	ACG -> ATG	SNP (transition)	Substitution	ndhD	ndhD CDS	Polymorphism
OM808940	KF242475, KP212149, MK510673, NC_026703	127509	127509	122452	122452	1	I -> T	272	A -> G	ATT -> ACT	SNP (transition)	Substitution	ndhE	ndhE CDS	Polymorphism
OM808940	KF242475, KP212149, MK510673, NC_026703	130347	130347	119614	119614	1			G -> A		SNP (transition)				Polymorphism
OM808940	KF242475, KP212149, MK510673, NC_026703	130360	130360	119601	119601	1			A -> G		SNP (transition)				Polymorphism
OM808940	KF242475, KP212149, MK510673, NC_026703	130392	130392	119569	119569	1			G -> A		SNP (transition)				Polymorphism
OM808940	KF242475	130479	130479	119482	119482	1			G -> A		SNP (transition)				Polymorphism
OM808940	KF242475, KP212149, MK510673, NC_026703	130636	130636	119325	119325	1			C -> T		SNP (transition)				Polymorphism
OM808940	KP212149, NC_026703	132303	132303	131113	131113	1	G -> D	1073	C -> T	GGT -> GAT	SNP (transition)	Substitution	ndhH	ndhH CDS	Polymorphism
OM808940	KP212149, NC_026703	132305	132305	131115	131115	1		1071	C -> T	CCG -> CCA	SNP (transition)	None	ndhH	ndhH CDS	Polymorphism
OM808940	KP212149, NC_026703	132309	132309	131119	131119	1	P -> L	1067	G -> A	CCA -> CTA	SNP (transition)	Substitution	ndhH	ndhH CDS	Polymorphism
OM808940	KP212149, NC_026703	132353	132353	131163	131163	1		1023	C -> T	CTG -> CTA	SNP (transition)	None	ndhH	ndhH CDS	Polymorphism
OM808940	KP212149, NC_026703	132385	132385	131195	131195	1	E -> K	991	C -> T	GAA -> AAA	SNP (transition)	Substitution	ndhH	ndhH CDS	Polymorphism
OM808940	KP212149, NC_026703	132389	132389	131199	131199	1		987	T -> C	AGA -> AGG	SNP (transition)	None	ndhH	ndhH CDS	Polymorphism
OM808940	KP212149, NC_026703	132435	132435	131245	131245	1	K -> R	941	T -> C	AAA -> AGA	SNP (transition)	Substitution	ndhH	ndhH CDS	Polymorphism
OM808940	KP212149, NC_026703	132441	132441	131251	131251	1	A -> V	935	G -> A	GCT -> GTT	SNP (transition)	Substitution	ndhH	ndhH CDS	Polymorphism
OM808940	KP212149, NC_026703	134775	134775	133585	133585	1	R -> C	5422	G -> A	CGC -> TGC	SNP (transition)	Substitution	ycf1	ycf1 CDS	Polymorphism
OM808940	KP212149, NC_026703	134806	134806	133616	133616	1		5391	T -> C	AGA -> AGG	SNP (transition)	None	ycf1	ycf1 CDS	Polymorphism
OM808940	KF242475	135099	135099	133861	133861	1	N -> D	5146	T -> C	AAT -> GAT	SNP (transition)	Substitution	ycf1	ycf1 CDS	Polymorphism
OM808940	KF242475	135105	135105	133867	133867	1	K -> E	5140	T -> C	AAA -> GAA	SNP (transition)	Substitution	ycf1	ycf1 CDS	Polymorphism
OM808940	KP212149, MK510673, NC_026703	138153	138153	136870	136870	1	D -> N	2137	C -> T	GAT -> AAT	SNP (transition)	Substitution	ycf1	ycf1 CDS	Polymorphism
OM808940	MW122507	138162	138162	136879	136879	1	D -> N	2128	C -> T	GAT -> AAT	SNP (transition)	Substitution	ycf1	ycf1 CDS	Polymorphism
OM808940	KF242473	138288	138288	136915	136915	1	D -> N	2092	C -> T	GAT -> AAT	SNP (transition)	Substitution	ycf1	ycf1 CDS	Polymorphism
OM808940	MW122507	138291	138291	136918	136918	1	V -> I	2089	C -> T	GTT -> ATT	SNP (transition)	Substitution	ycf1	ycf1 CDS	Polymorphism
OM808940	KF242473, KP212149, MK510673, MW122507, NC_026703	138297	138297	136924	136924	1	N -> D	2083	T -> C	AAT -> GAT	SNP (transition)	Substitution	ycf1	ycf1 CDS	Polymorphism
OM808940	KP212149, NC_026703	138333	138333	136960	136960	1	D -> N	2047	C -> T	GAT -> AAT	SNP (transition)	Substitution	ycf1	ycf1 CDS	Polymorphism
OM808940	MK510673	138336	138336	136963	136963	1	I -> V	2044	T -> C	ATT -> GTT	SNP (transition)	Substitution	ycf1	ycf1 CDS	Polymorphism
OM808940	KF242473, MK510673	138426	138426	137008	137008	1	I -> V	1999	T -> C	ATT -> GTT	SNP (transition)	Substitution	ycf1	ycf1 CDS	Polymorphism
OM808940	KF242473, MK510673	138432	138432	137014	137014	1	D -> N	1993	C -> T	GAT -> AAT	SNP (transition)	Substitution	ycf1	ycf1 CDS	Polymorphism
OM808940	KF242474	138471	138471	137053	137053	1	I -> V	1954	T -> C	ATT -> GTT	SNP (transition)	Substitution	ycf1	ycf1 CDS	Polymorphism
OM808940	KP212149, NC_026703	150245	150245	148449	148449	1	S -> P	67	T -> C	TCT -> CCT	SNP (transition)	Substitution	ycf15	ycf15 CDS	Polymorphism
OM808940	KP212149, NC_026703	154783	154783	152987	152987	1	G -> S	1219	G -> A	GGT -> AGT	SNP (transition)	Substitution	ndhB	ndhB CDS	Polymorphism
OM808940	KP212149, NC_026703	156471	156471	154675	154675	1	G -> D	6179	C -> T	GGC -> GAC	SNP (transition)	Substitution	ycf2	ycf2 CDS	Polymorphism
OM808940	KP212149, NC_026703	156654	156654	154858	154858	1	R -> H	5996	C -> T	CGC -> CAC	SNP (transition)	Substitution	ycf2	ycf2 CDS	Polymorphism
OM808940	KP212149, NC_026703	156792	156792	154996	154996	1	C -> Y	5858	C -> T	TGT -> TAT	SNP (transition)	Substitution	ycf2	ycf2 CDS	Polymorphism
OM808940	KP212149, NC_026703	156827	156827	155031	155031	1		5823	C -> T	CCG -> CCA	SNP (transition)	None	ycf2	ycf2 CDS	Polymorphism
OM808940	KP212149, NC_026703	156849	156849	155053	155053	1	T -> I	5801	G -> A	ACA -> ATA	SNP (transition)	Substitution	ycf2	ycf2 CDS	Polymorphism
OM808940	KP212149, NC_026703	156880	156880	155084	155084	1	N -> D	5770	T -> C	AAT -> GAT	SNP (transition)	Substitution	ycf2	ycf2 CDS	Polymorphism
OM808940	KP212149, NC_026703	156893	156893	155097	155097	1		5757	C -> T	TCG -> TCA	SNP (transition)	None	ycf2	ycf2 CDS	Polymorphism
OM808940	KP212149, NC_026703	156896	156896	155100	155100	1		5754	A -> G	TCT -> TCC	SNP (transition)	None	ycf2	ycf2 CDS	Polymorphism
OM808940	KP212149, NC_026703	156913	156913	155117	155117	1	G -> S	5737	C -> T	GGC -> AGC	SNP (transition)	Substitution	ycf2	ycf2 CDS	Polymorphism
OM808940	KP212149, NC_026703	156968	156968	155172	155172	1		5682	G -> A	TCC -> TCT	SNP (transition)	None	ycf2	ycf2 CDS	Polymorphism
OM808940	KP212149, MK510673, NC_026703	163027	163027	161127	161127	1			T -> C		SNP (transition)				Polymorphism
OM808940	KF242475, KP212149, MK510673, NC_026703	173	173	173	173	1			C -> A		SNP (transversion)				Polymorphism
OM808940	KF242474	260	260	259	259	1			T -> G		SNP (transversion)				Polymorphism
OM808940	KF242475, KP212149, MK510673, NC_026703	1939	1939	1744	1744	1			T -> G		SNP (transversion)				Polymorphism
OM808940	KF242474, KF242475, KP212149, MK510673, NC_026703	3921	3921	3726	3726	1			T -> A		SNP (transversion)				Polymorphism
OM808940	KF242475	4677	4677	4480	4480	1			A -> T		SNP (transversion)				Polymorphism
OM808940	KF242474	8054	8054	7849	7849	1			A -> T		SNP (transversion)				Polymorphism
OM808940	KF242474	10130	10130	9923	9923	1			C -> A		SNP (transversion)				Polymorphism
OM808940	KP212149, MK510673, NC_026703	14641	14641	14432	14432	1			C -> A		SNP (transversion)				Polymorphism
OM808940	KF242475, KP212149, MK510673, NC_026703	14648	14648	14439	14439	1			T -> G		SNP (transversion)				Polymorphism
OM808940	KF242475	22904	22904	22688	22688	1		594	A -> C	GCT -> GCG	SNP (transversion)	None	rpoC1	rpoC1 CDS	Polymorphism
OM808940	KF242475, KP212149, MK510673, NC_026703	28178	28178	27957	27957	1			G -> T		SNP (transversion)				Polymorphism
OM808940	KF242475, KP212149, MK510673, NC_026703	28256	28256	28035	28035	1			G -> C		SNP (transversion)				Polymorphism
OM808940	KF242475, KP212149, MK510673, NC_026703	29580	29580	29358	29358	1			A -> T		SNP (transversion)				Polymorphism
OM808940	KF242475, KP212149, MK510673, NC_026703	29981	29981	29759	29759	1			T -> A		SNP (transversion)				Polymorphism
OM808940	KF242475, KP212149, MK510673, NC_026703	30132	30132	29910	29910	1			T -> G		SNP (transversion)				Polymorphism
OM808940	KF242474, KP212149, NC_026703	30940	30940	30444	30444	1			T -> A		SNP (transversion)				Polymorphism
OM808940	KF242475, KP212149, MK510673, NC_026703	32539	32539	32039	32039	1			C -> A		SNP (transversion)				Polymorphism
OM808940	KP212149, MK510673, NC_026703	37515	37515	37012	37012	1			A -> C		SNP (transversion)				Polymorphism
OM808940	KP212149, NC_026703	40567	40567	40062	40062	1	I -> L	694	T -> G	ATT -> CTT	SNP (transversion)	Substitution	psaB	psaB CDS	Polymorphism
OM808940	KF242475, KP212149, MK510673, NC_026703	41684	41684	41178	41178	1	N -> T	1856	T -> G	AAT -> ACT	SNP (transversion)	Substitution	psaA	psaA CDS	Polymorphism
OM808940	KF242475, KP212149, MK510673, NC_026703	44072	44072	43538	43538	1			A -> T		SNP (transversion)				Polymorphism
OM808940	KF242475, KP212149, MK510673, NC_026703	44637	44637	44103	44103	1			T -> G		SNP (transversion)				Polymorphism
OM808940	KF242474	45943	45943	45408	45408	1			G -> T		SNP (transversion)				Polymorphism
OM808940	KF242475, KP212149, MK510673, NC_026703	47666	47666	47058	47058	1		582	C -> G	GTG -> GTC	SNP (transversion)	None	rps4	rps4 CDS	Polymorphism
OM808940	KF242475, MK510673	48543	48543	47935	47935	1			T -> A		SNP (transversion)				Polymorphism
OM808940	KF242475, KP212149, MK510673, NC_026703	49574	49574	48964	48964	1			T -> G		SNP (transversion)				Polymorphism
OM808940	KF242475, KP212149, MK510673, NC_026703	54109	54109	53499	53499	1			T -> G		SNP (transversion)				Polymorphism
OM808940	KF242475, KP212149, MK510673, NC_026703	56825	56825	56213	56213	1			A -> T		SNP (transversion)				Polymorphism
OM808940	KF242475, KP212149, MK510673, NC_026703	61137	61137	60515	60515	1			G -> T		SNP (transversion)				Polymorphism
OM808940	KF242475, KP212149, MK510673, NC_026703	64313	64313	63683	63683	1			A -> T		SNP (transversion)				Polymorphism
OM808940	KF242475, KP212149, MK510673, NC_026703	68891	68891	68259	68259	1			G -> T		SNP (transversion)				Polymorphism
OM808940	KF242473	69230	69230	68594	68594	1			A -> T		SNP (transversion)				Polymorphism
OM808940	KF242473	69232	69232	68596	68596	1			T -> A		SNP (transversion)				Polymorphism
OM808940	KF242473	69240	69240	68604	68604	1			T -> G		SNP (transversion)				Polymorphism
OM808940	KF242474	70144	70144	69508	69508	1			T -> G		SNP (transversion)				Polymorphism
OM808940	KF242475, KP212149, MK510673, NC_026703	74640	74640	74000	74000	1			A -> T		SNP (transversion)				Polymorphism
OM808940	KF242475, KP212149, MK510673, NC_026703	74739	74739	74098	74098	1			C -> A		SNP (transversion)				Polymorphism
OM808940	KF242475, KP212149, MK510673, NC_026703	86067	86067	85403	85403	1	E -> Q	142	C -> G	GAA -> CAA	SNP (transversion)	Substitution	rps3	rps3 CDS	Polymorphism
OM808940	KF242475, KP212149, MK510673, NC_026703	86363	86363	85690	85690	1	P -> A	310	G -> C	CCG -> GCG	SNP (transversion)	Substitution	rpl22	rpl22 CDS	Polymorphism
OM808940	KF242475	88473	88473	87800	87800	1			A -> C		SNP (transversion)				Polymorphism
OM808940	KF242474, KP212149, MK510673, NC_026703	88529	88529	87856	87856	1			T -> G		SNP (transversion)				Polymorphism
OM808940	KF242475	88785	88785	88010	88010	1			T -> G		SNP (transversion)				Polymorphism
OM808940	KF242475, KP212149, MK510673, NC_026703	89300	89300	88525	88525	1	I -> L	394	A -> C	ATC -> CTC	SNP (transversion)	Substitution	ycf2	ycf2 CDS	Polymorphism
OM808940	KP212149, NC_026703	94716	94716	93941	93941	1	L -> R	5810	T -> G	CTT -> CGT	SNP (transversion)	Substitution	ycf2	ycf2 CDS	Polymorphism
OM808940	KP212149, NC_026703	94782	94782	94007	94007	1	I -> R	5876	T -> G	ATA -> AGA	SNP (transversion)	Substitution	ycf2	ycf2 CDS	Polymorphism
OM808940	KP212149, NC_026703	100294	100294	99519	99519	1			A -> T		SNP (transversion)				Polymorphism
OM808940	KF242474	101174	101174	100399	100399	1			A -> C		SNP (transversion)				Polymorphism
OM808940	KF242473	101195	101195	100420	100420	1			G -> T		SNP (transversion)				Polymorphism
OM808940	KP212149, NC_026703	105312	105312	104537	104537	1			G -> C		SNP (transversion)				Polymorphism
OM808940	KF242473, KF242474, KP212149, NC_026703	112771	112771	111950	111950	1	P -> T	1972	C -> A	CCT -> ACT	SNP (transversion)	Substitution	ycf1	ycf1 CDS	Polymorphism
OM808940	KF242474, KF242475, KP212149, MK510673, NC_026703	112906	112906	111995	111995	1	P -> T	2017	C -> A	CCT -> ACT	SNP (transversion)	Substitution	ycf1	ycf1 CDS	Polymorphism
OM808940	MK510673	112947	112947	112036	112036	1		2058	G -> C	ACG -> ACC	SNP (transversion)	None	ycf1	ycf1 CDS	Polymorphism
OM808940	KF242474, KF242475, KP212149, NC_026703	112951	112951	112040	112040	1	T -> P	2062	A -> C	ACT -> CCT	SNP (transversion)	Substitution	ycf1	ycf1 CDS	Polymorphism
OM808940	KF242473, KF242474, KF242475, KP212149, NC_026703	113070	113070	112114	112114	1		2136	T -> G	GTT -> GTG	SNP (transversion)	None	ycf1	ycf1 CDS	Polymorphism
OM808940	KF242473, KF242474, KF242475, KP212149, NC_026703	113082	113082	112126	112126	1		2148	C -> G	ACC -> ACG	SNP (transversion)	None	ycf1	ycf1 CDS	Polymorphism
OM808940	KF242473, KF242474, KF242475, KP212149, NC_026703	113086	113086	112130	112130	1	T -> P	2152	A -> C	ACT -> CCT	SNP (transversion)	Substitution	ycf1	ycf1 CDS	Polymorphism
OM808940	KF242473, KF242474, KF242475, KP212149, NC_026703	113127	113127	112171	112171	1		2193	C -> G	ACC -> ACG	SNP (transversion)	None	ycf1	ycf1 CDS	Polymorphism
OM808940	KF242474, KF242475, KP212149, NC_026703	113131	113131	112175	112175	1	T -> P	2197	A -> C	ACT -> CCT	SNP (transversion)	Substitution	ycf1	ycf1 CDS	Polymorphism
OM808940	KP212149, MK510673, NC_026703	115845	115845	114889	114889	1	E -> D	4911	A -> C	GAA -> GAC	SNP (transversion)	Substitution	ycf1	ycf1 CDS	Polymorphism
OM808940	KP212149, NC_026703	118719	118719	117763	117763	1	A -> S	964	G -> T	GCG -> TCG	SNP (transversion)	Substitution	ndhH	ndhH CDS	Polymorphism
OM808940	KP212149, NC_026703	118846	118846	117890	117890	1	I -> N	1091	T -> A	ATT -> AAT	SNP (transversion)	Substitution	ndhH	ndhH CDS	Polymorphism
OM808940	KP212149, NC_026703	118856	118856	117900	117900	1	Q -> H	1101	G -> T	CAG -> CAT	SNP (transversion)	Substitution	ndhH	ndhH CDS	Polymorphism
OM808940	KF242475, KP212149, MK510673, NC_026703	120002	120002	129939	129939	1			T -> G		SNP (transversion)				Polymorphism
OM808940	KP212149, MK510673, NC_026703	120147	120147	129794	129794	1	Q -> P	1994	T -> G	CAA -> CCA	SNP (transversion)	Substitution	ndhF	ndhF CDS	Polymorphism
OM808940	KF242475, KP212149, MK510673, NC_026703	122610	122610	127331	127331	1			G -> T		SNP (transversion)				Polymorphism
OM808940	KP212149, MK510673, NC_026703	123020	123020	126921	126921	1			C -> G		SNP (transversion)				Polymorphism
OM808940	KF242475, KP212149, MK510673, NC_026703	123467	123467	126481	126481	1			G -> C		SNP (transversion)				Polymorphism
OM808940	KF242475, KP212149, MK510673, NC_026703	123590	123590	126358	126358	1			C -> A		SNP (transversion)				Polymorphism
OM808940	KF242475, KP212149, MK510673, NC_026703	123658	123658	126290	126290	1			A -> T		SNP (transversion)				Polymorphism
OM808940	KF242474, KF242475, KP212149, MK510673, NC_026703	125118	125118	124843	124843	1			G -> T		SNP (transversion)				Polymorphism
OM808940	KF242474, KF242475, KP212149, MK510673, NC_026703	129109	129109	120852	120852	1	Y -> D	262	A -> C	TAT -> GAT	SNP (transversion)	Substitution	ndhI	ndhI CDS	Polymorphism
OM808940	KF242475	129447	129447	120514	120514	1			G -> T		SNP (transversion)				Polymorphism
OM808940	KF242475	129527	129527	120434	120434	1		1023	A -> C	CTT -> CTG	SNP (transversion)	None	ndhA	ndhA CDS	Polymorphism
OM808940	KF242475, KP212149, MK510673, NC_026703	130018	130018	119943	119943	1			C -> A		SNP (transversion)				Polymorphism
OM808940	KF242475	130836	130836	119125	119125	1			T -> G		SNP (transversion)				Polymorphism
OM808940	KP212149, MK510673, NC_026703	130851	130851	119110	119110	1			A -> C		SNP (transversion)				Polymorphism
OM808940	KF242475, KP212149, MK510673, NC_026703	130859	130859	119102	119102	1			T -> G		SNP (transversion)				Polymorphism
OM808940	KP212149, NC_026703	132275	132275	131085	131085	1	Q -> H	1101	C -> A	CAG -> CAT	SNP (transversion)	Substitution	ndhH	ndhH CDS	Polymorphism
OM808940	KP212149, NC_026703	132285	132285	131095	131095	1	I -> N	1091	A -> T	ATT -> AAT	SNP (transversion)	Substitution	ndhH	ndhH CDS	Polymorphism
OM808940	KP212149, NC_026703	132412	132412	131222	131222	1	A -> S	964	C -> A	GCG -> TCG	SNP (transversion)	Substitution	ndhH	ndhH CDS	Polymorphism
OM808940	KP212149, MK510673, NC_026703	135334	135334	134096	134096	1	E -> D	4911	T -> G	GAA -> GAC	SNP (transversion)	Substitution	ycf1	ycf1 CDS	Polymorphism
OM808940	KP212149, NC_026703	138093	138093	136810	136810	1	T -> P	2197	T -> G	ACT -> CCT	SNP (transversion)	Substitution	ycf1	ycf1 CDS	Polymorphism
OM808940	KP212149, NC_026703	138097	138097	136814	136814	1		2193	G -> C	ACC -> ACG	SNP (transversion)	None	ycf1	ycf1 CDS	Polymorphism
OM808940	KP212149, MK510673, NC_026703	138138	138138	136855	136855	1	T -> P	2152	T -> G	ACT -> CCT	SNP (transversion)	Substitution	ycf1	ycf1 CDS	Polymorphism
OM808940	KF242473, KP212149, MK510673, NC_026703	138142	138142	136859	136859	1		2148	G -> C	ACC -> ACG	SNP (transversion)	None	ycf1	ycf1 CDS	Polymorphism
OM808940	KP212149, MK510673, NC_026703	138154	138154	136871	136871	1		2136	A -> C	GTT -> GTG	SNP (transversion)	None	ycf1	ycf1 CDS	Polymorphism
OM808940	KF242473, MW122507	138277	138277	136904	136904	1		2103	G -> C	ACC -> ACG	SNP (transversion)	None	ycf1	ycf1 CDS	Polymorphism
OM808940	KF242473	138289	138289	136916	136916	1		2091	A -> C	GTT -> GTG	SNP (transversion)	None	ycf1	ycf1 CDS	Polymorphism
OM808940	KP212149, MW122507, NC_026703	138318	138318	136945	136945	1	T -> P	2062	T -> G	ACT -> CCT	SNP (transversion)	Substitution	ycf1	ycf1 CDS	Polymorphism
OM808940	MK510673	138322	138322	136949	136949	1		2058	C -> G	ACG -> ACC	SNP (transversion)	None	ycf1	ycf1 CDS	Polymorphism
OM808940	KF242473, KP212149, MK510673, NC_026703	138408	138408	136990	136990	1	P -> T	2017	G -> T	CCT -> ACT	SNP (transversion)	Substitution	ycf1	ycf1 CDS	Polymorphism
OM808940	KF242473, MK510673	138412	138412	136994	136994	1		2013	C -> G	ACG -> ACC	SNP (transversion)	None	ycf1	ycf1 CDS	Polymorphism
OM808940	KF242473, MK510673	138453	138453	137035	137035	1	P -> T	1972	G -> T	CCT -> ACT	SNP (transversion)	Substitution	ycf1	ycf1 CDS	Polymorphism
OM808940	KP212149, NC_026703	146244	146244	144448	144448	1			C -> G		SNP (transversion)				Polymorphism
OM808940	KP212149, NC_026703	151262	151262	149466	149466	1			T -> A		SNP (transversion)				Polymorphism
OM808940	KP212149, NC_026703	156774	156774	154978	154978	1	I -> R	5876	A -> C	ATA -> AGA	SNP (transversion)	Substitution	ycf2	ycf2 CDS	Polymorphism
OM808940	KP212149, NC_026703	156840	156840	155044	155044	1	L -> R	5810	A -> C	CTT -> CGT	SNP (transversion)	Substitution	ycf2	ycf2 CDS	Polymorphism
OM808940	KF242475, KP212149, MK510673, NC_026703	162256	162256	160460	160460	1	I -> L	394	T -> G	ATC -> CTC	SNP (transversion)	Substitution	ycf2	ycf2 CDS	Polymorphism
OM808940	KF242474, KF242475	162773	162773	160975	160975	1			A -> C		SNP (transversion)				Polymorphism
OM808940	KF242475, KP212149, MK510673, NC_026703	163029	163029	161129	161129	1			A -> C		SNP (transversion)				Polymorphism
OM808940	KF242475	163085	163085	161185	161185	1			T -> G		SNP (transversion)				Polymorphism
OM808940	KF242475, KP212149, MK510673, NC_026703	10219	10220	10012	10013	2			TC -> GA		Substitution				Polymorphism
OM808940	KF242475, KP212149, MK510673, NC_026703	53346	53347	52736	52737	2			TC -> GA		Substitution				Polymorphism
OM808940	KF242474, KF242475, KP212149, MK510673, NC_026703	59979	59981	59366	59368	3	Y -> V	457	TAC -> GTA	TAC -> GTA	Substitution	Substitution	accD	accD CDS	Polymorphism
OM808940	KF242474	60459	60460	59846	59847	2	T -> L	937	AC -> CT	ACT -> CTT	Substitution	Substitution	accD	accD CDS	Polymorphism
OM808940	KF242474, KF242475, KP212149, NC_026703	112933	112936	112022	112025	3	ID -> VN	2044	ATTG -> GTGA	ATT,GAT -> GTG,AAT	Substitution	Substitution	ycf1	ycf1 CDS	Polymorphism
OM808940	KP212149, MK510673, NC_026703	130843	130844	119118	119117	2			AC -> GT		Substitution				Polymorphism
OM808940	KP212149, NC_026703	138334	138336	136961	136963	2	I -> V	2044	AAT -> CAC	ATT -> GTG	Substitution	Substitution	ycf1	ycf1 CDS	Polymorphism
