# Supplementary material for: Comparative analysis of chloroplast and mitochondrial genomes of sweet potato provides evidence of gene transfer
Source: Sci Rep. 2024 Feb 24;14:4547. doi: 10.1038/s41598-024-55150-1 (PMC10894244; doi:10.1038/s41598-024-55150-1)
Supplement: Supplementary file 2 — Supplementary Information 2. [file 41598_2024_55150_MOESM2_ESM.xls]

mito	mito-start	mito-end	strand	Chr	Chr_lenth	Chr-start	Chr-end	Number?of?matching?bases?in?the?mapping	Number?bases,?including?gaps,?in?the?mapping	Mapping?quality	mito-gene	Chr-gene	mito-seq	Chr-seq
OM808941	2361	2523	-	LG13	29438765	19742306	19742468	159	162	60	None	None	TGAGCGGTACGTTTCAACCAATTAAACTATAAGCCCCTACGGCCACCTTGTTACGACTTCACACCAGTCTTTGAAGTCATATTATGAACCCCAACTTCCAAAGGCATTTTCGGGGCCTAGCCTCCCTCCTTAAAAAGAACCAAATAATCGTAGAATCACAACA	ATGTTGCGATTCTACGATTATTTGGTTCTTTTTAAGGAGGGAGGCTATGCCCCGAAAATGCCTTTGGAAGTTGGGGTTCATAATATGACTTCAAAGACGGGTGTGAAGTCGTAACAAGGTGGCCGTAGGGGCTTATAGTTTAATTGGTTGAAACGTACCGCTC
OM808941	2813	2971	+	LG3	24956589	9882151	9882308	157	158	60	None	g9428.t1.cds_2489_3023;	TCAGAAAGCATAAAAAGCACATCTTTTCGACTTTGTGCCCACCACCTATAGCAACCTTCTTTTTTATTTCTATTTAAGTATATATTTCCTCCGAATACTACCTTCCAAGACTCTACATCTTGGCGAAGCTTATTAGTTACTACAATTCTTAGTTCAGGT	CCAGAAAGCATAAAAAGCACATCTTTTCGACTTTGTGCCCACCACCTATAGCAACCTTCTTTTTATTTCTATTTAAGTATATATTTCCTCCGAATACTACCTTCCAAGACTCTACATCTTGGCGAAGCTTATTAGTTACTACAATTCTTAGTTCAGGT
OM808941	3300	3360	-	LG8	26878542	15497985	15498045	59	60	18	None	g30250.t1.cds_3360_3628;	TAGGATATTTTTGGTTCTTTACTTGCAGGCAACCATCCCCATCGATAATTCCACCCAGCCA	CTGGCGGGGTGGAATTATCGATGGGGATGGTTGCCTGCAAGTAAAGAACCAAAAATATCCT
OM808941	3481	3541	-	LG8	26878542	15498217	15498277	60	60	27	None	g30250.t1.cds_3360_3628;	GGCACTTCTGACTTGTGCATTTACAACTGATCTAGCTCCTGAAATATATAACATTCTAGAT	AATCTAGAATGTTATATATTTCAGGAGCTAGATCAGTTGTAAATGCACAAGTCAGAAGTGC
OM808941	5437	5520	-	LG1	30239254	9929288	9929371	83	83	60	None	None	TAGCGCTTTCTGTTATGATTCCAAGTCTTGCTCCCACTCGTGTTAGTTTCAATGCTTTTTGCTTTATACGTCAGTTTGGCTTGG	ACCAAGCCAAACTGACGTATAAAGCAAAAAGCATTGAAACTAACACGAGTGGGAGCAAGACTTGGAATCATAACAGAAAGCGCT
OM808941	9635	9843	-	LG10	23671723	19885346	19885555	206	209	60	None	g38149.t1.cds_9014_10406;	AATTTCTGAGGAAGGACAATTTCACGTCCGCAAACCAGCTCACCGAAAATTACTATATTGTTAGTTATATTACCAACAGGGCTGAGGATAAGGATTGGAATCCCCCTAGGATCTCGGCGGTTCAAATCTCTGCAGCTATAACGGCTTGCTCTCGTATTAATATGTATCAATACATTTCCCGAGACGACTGTTACTACACCGATACCGAC	GGTCGGTATCGGTGTAGTAACAGTCGTCTCGGGAAATGTATTGATACATATTAATACGAGAGCAAGCCGTTATAGCTGCAGAGATTTGAACCGCCGAGATCCTAGGGGGATTTCAATTCTTATCCTCAGCCCTGTTGGTAATATAACTAACAATATAGTAATTTTCGGTGAGCTGGTTTGCGGACGTGAAATTGTCCTTCCTCAAGAAAT
OM808941	10043	10236	+	LG14	30814234	24697321	24697514	192	193	60	None	None	AATACGCTGAATTACACAAAACTAAGCAGATCCCTGTTCAAACTAACTTCCAAATAGATTGGGAATCCCTGAACGTCATGAAAAGGGAGAAAATAGTGAACCTAGGCATCAAAGTGAATACCAAGAGGGAACCCGTGTTTGACAATAACCAAACTTGGGTTGATACAACACCATTGAATGTGACAGACTATGCG	CATACGCTGAATTACACAAAACTAAGCATATCCCTGTTCAAACTAACTTCCAAATAGATTGGGAATCCCTGAACGTCATGAAAAGGGAGAAAATAGTGAACCTAGGCATCAAAGTGAATACCAAGAGGGAACCCGTGTTTGACAATAACCAAACTTGGGTTGATACAACACCATTGAATGTGACAGACTATGCG
OM808941	11104	11258	-	LG11	40498753	19898774	19898926	150	154	60	None	g41347.t1.cds_11202_11288;	TTACGTGGGGATTATGTCATGATACTGAAGTCTACAAAACATAGTGAGAGACTGACCACATAGTGAAATGGAGATTCTTTATTGATCCTCGGCGACATCAACTATATTAATGAGAGATCCTCCCTCCTATCTCTTCCTCTTGTACTGTAGCTTCC	GGGAAGCTCAGTACAAGAGGAAGAGATAGGAGGGAGGATCTCTCATTAATATAGTTGATGTCGCCGAGGATCAATAAAGAATCTCCATTTCACTATGTGTCAGTCTCTCACTATGTTTTGTAGACTTCAGTATTATGACATAATCCCCGCGTA
OM808941	12220	12287	+	LG5	30593856	6126774	6126841	67	67	40	None	g16610.t1.cds_11248_12465;	TGAGGGCCATCCCCGCGTGAAGATAATAAACATGGCCAGCGCCTAACCGCATATATGAATAAAAATGG	AGAGGGCCATCCCCGCGTGAAGATAATAAACATGGCCAGCGCCTAACCGCATATATGAATAAAAATGG
OM808941	12411	12458	+	LG11	40498753	13291320	13291367	47	47	6	None	None	ACAGTTTCTGAAACAAAAGCAAGAACTGCTGAGTCGACTTCCCCGACG	CCAGTTTCTGAAACAAAAGCAAGAACTGCTGAGTCGACTTCCCCGACG
OM808941	12770	12822	+	LG11	40498753	11173398	11173450	52	52	6	None	g41347.t1.cds_12491_12820;	TGGATGGTGGTCACTCCTTGCCTACTTATCTTCCGATAAAACTTCCAACAACG	CGGATGGTGGTCACTCCTTGCCTACTTATCTTCCGATAAAACTTCCAACAACG
OM808941	18139	18264	-	LG2	37655586	13188914	13189039	123	125	60	atp9 CDS_18050_18367;	None	AGCTGCTGTCGGTATTGGAAACGTCCTTAGTTCCTCGATTCATTCCGTGGCGCGAAATCCATCATTGGCTAAACAATTATTTGGTTATGCCATTTTGGGCTTTGCTCTAACCGAAGCTATTGCATC	GGATGCAATAGCTTCGGTTAGAGCAAAGCCAAAAATGGCATAACCAAATAATTGTTTAGCCAATGATGGATTTCGCGCCACGGAATGAATCGAGGAAATAAGGACGTTTCCAATACCGACAGCAGC
OM808941	21105	21197	+	LG8	26878542	13289489	13289583	92	94	60	RNA pol CDS_19439_21946;	None	TGAGCACTTCAACCGATCTGATGGAGCATTTCTCTCAACACCTCACTCGTAAGGAATGCTTCCTTGTTGGCAAGGTCTGCTTTAAGTTCTTCA	CGAGCACTTCAACCGATCTGATGGAGCATTTCTCTCAACACCTCACTTTCGTAAGGAATGCTTCCTTGTTGGCAAGGTCTGCTTTAAGTTCTTCA
OM808941	21718	21804	-	LG5	30593856	11851922	11852008	84	86	47	RNA pol CDS_19439_21946;	None	TGAATTTTTAAATCAAAATATTCCTGAGAATATAAGCAAGCAGGACAAGATTATTTGGGATAATAAGATAAATGAAATAGTGACTTG	TCAAGTCACTATTTCATTTATCTTATTATCTCAAATAATCTTGTCCTGCTTGTTTATATTCTCAGGAATATTTTGATTTAAAAATTC
OM808941	23072	23123	+	LG5	30593856	6126180	6126231	51	51	14	None	None	AAGTGGAGGATCTGATTAATAATCGAAGGGAATTGTTGGATTATATGAAACA	GAGTGGAGGATCTGATTAATAATCGAAGGGAATTGTTGGATTATATGAAACA
OM808941	23131	23224	-	LG8	26878542	8641056	8641149	92	93	60	None	None	CGTCTATTGGGTGGAGTAATGCAAAAAGCTCAAGAGATATATTGGGAGCTGTACCAGGTGGACATTGAAAGCAAGATAACCCTTCCCTCACTTG	ACAAGTGAGGGAAGGGTTATCTTGCTTTCAATGTCCACCCGGTACAGCTCCCAATATATCTCTTGAGCTTTTTGCATTACTCCACCCAATAGAC
OM808941	23598	23774	-	LG2	37655586	14430583	14430759	174	176	60	None	g4192.t1.cds_22944_23723;	CGAGGAGTTAAAGTATGCTAGAGGCCTAGGCTACATGGTGCTCCCAATCTCGGGCTACCTCTTTAAGAGGATGGAAAGCCCATTCAGGAGCTTTGTTAGCTCACTCTTTGAGAGCAGGTTAGATGCGAGGAAATCGGGTAATGAAGCAATGGCCTATGTTTACAAGATACTAATGAA	CTTCATTAGTATCTTGTAAACATAGGCCATTGCTTCATTACCCGATTTCCTCGGATCTAACCTACTCTCAAAGAGTGAGCTAACAAAGCTCCTGAATGGGCTTTCCATCCTCTTAAAGAGGTAGCCCGAGATTGGGAGCACCATGTAGCCTAGGCCTCTAGCATACTTTAACTCCTC
OM808941	25546	25659	-	LG3	24956589	5033422	5033535	113	113	60	None	g9431.t1.cds_25246_25587;	TAACTTCAAGCGGAGATAGAACGTATCTACCAGATAGTAGTATTTCCCTATTAAGGATTTGGTCAATATTATATAAATCATCCTCATATGAATATAAGATATTATCAAGAATAG	CCTATTCTTGATAATATCTTATATTCATATGAGGATGATTTATATAATATTGACCAAATCCTTAATAGGGAAATACTACTATCTGGTAGATACGTTCTATCTCCGCTTGAAGTT
OM808941	28994	29107	+	LG7	35522711	16469256	16469369	112	113	60	None	None	GAAAGAACAAGCAACGGCTTCTAGTTTAGACTAGCGCTACTTAGCTATTCATATAGTTCTTGTTGAAGCCGTTGTGCGTGAGTATAAGTCTAAAGACTATAAGCGTCTTCCTTG	AAAACAACAAGCAACGGCTTCTAGTTTAGACTAGCGCTACTTAGCTATTCATATAGTTCTTGTTGAAGCCGTTGTGCGTGAGTATAAGTCTAAAGACTATAAGCGTCTTCCTTG
OM808941	29546	29628	-	LG1	30239254	10555253	10555335	81	82	54	None	None	AGAAACTTCGCTTACTTTCTCATAAACCTTGATTTCGCTACGCTCAATAAGAACCCGGAATAGCGGAAATCGGGATTTTGTTA	TTAACAAAATCCCGATTTCCGCTATTCCGGGTTCTTGTTGAGCGTAGCGAAATCAAGGTTTATGAGAAAGTAAGCGAAGTTTC
OM808941	31051	31177	+	LG12	31613721	8909751	8909876	123	126	60	None	None	TTTTATTCTCGACAGGGAAGCCCCATAAAATTCTTTTTTGTTTATTTCTGACAATTGTGATACATAATCAATCCTATTTGTTTTGTTCATTACTAAAATGAATCGAATCCTATCAAATATTTAGATT	ATTTCTTCCGACAGGGAAGCCCCATAAAATTCTTTTTTGTTTATTTATGACAATTGTGATACATAATCAATCCTATTTGTTTTGTTCATTACTAAAATGAATCGAATCCTATCAAATATTTAGATT
OM808941	33198	33261	-	LG14	30814234	13905697	13905760	63	63	16	None	None	CTGCTCGATCGAGCCAAGTAGTCCCTTTCTGCTCATAGTAGCCTTTACTACTCATAATGGCCAA	CTTGGCCATTATGAGTAGTAAAGGCTACTATGAGCAGAAAGGGACTACTTGGCTCGATCGAGCA
OM808941	33443	33487	+	LG8	26878542	4240671	4240715	44	44	1	None	None	CTGCCCTTCTATCTTTCCCAAGAGCTAATTCCGACATATCTCTCT	ATGCCCTTCTATCTTTCCCAAGAGCTAATTCCGACATATCTCTCT
OM808941	34180	34267	-	LG3	24956589	15359535	15359622	85	87	23	None	g9431.t1.cds_34219_34296;	GTGCGTGAGTAAAGTGACGCTACGCGTCTTCCTTGTTCGTTTAGCTAACGCGCATCCGTTTTCTTGCTTGCGCATTACAAGATTCGGC	AGCCGAATCTTGTAATACTCAAGCAAGAAAACGGATGCGCGTTAGCTAAACGAACAAGGAAGACGCGTAGCGTCACTTTACTCACGCA
OM808941	34706	34771	-	LG3	24956589	4004961	4005026	65	65	34	None	None	TTACGCAATCGATCGGATTAGATAGATATCCCTTCAACATAGGTCATCGAAAGGATCTCGGAGACC	AGGTCTCCGAGATCCTTTCGATGACCTATGTTGAAGGGATATCTATCTAATCCGATCGATTGCGTA
OM808941	34883	34949	-	LG12	31613721	15436267	15436333	66	66	1	None	None	GCACTCTCTCTGTCCCTCCGCCTCCGTATCTGACCCACCACCCTTGCTTAGCTTGAAGCTTGCTCTG	TCAGAGCAAGCTTCAAGCTAAGCAAGGGTGGTGGGTCAGATACGGAGGCGGAGGGACAGAGAGAGTG
OM808941	36841	36950	+	LG6	31588031	17586476	17586585	109	109	60	nad4L CDS_36919_37221;	None	TAATCTTTCTTTTTCTGATGTTTCCTGACGTACTGGAGTGATAACATTTGAATTTCTCTTACATTCTACGTTCCCGAAACGGATCCTATCAAATATTTCACATTTTCTAT	GAATCTTTCTTTTTCTGATGTTTCCTGACGTACTGGAGTGATAACATTTGAATTTCTCTTACATTCTACGTTCCCGAAACGGATCCTATCAAATATTTCACATTTTCTAT
OM808941	37289	37368	-	LG5	30593856	6126329	6126408	77	79	28	None	None	ATTTTTACTTGGTTGGCAGGGTCAGGGCCTTTCTCGCTGGGCGAGCGCATCCGATTCTAAAGTGCTTTCTTAAACCACTT	CAAGTGGTTTAAGAAAGCACTTTAGAATCGGATGCGCTCGCCCAGCGAGAAAGGCCCTGACCCTACCAACCAAGTACAAA
OM808941	38415	38508	+	LG6	31588031	17586383	17586476	93	93	60	None	None	TTCGCAAGGGGCACGAACGTTCTCAAATAAGTAAGGGAAGCTCTAGTTCCTATGTTAGAAAAAAGAGTCTCCTTTACTTTGACTTTGAAAGGTG	GTCGCAAGGGGCACGAACGTTCTCAAATAAGTAAGGGAAGCTCTAGTTCCTATGTTAGAAAAAAGAGTCTCCTTTACTTTGACTTTGAAAGGTG
OM808941	41377	41460	-	LG2	37655586	36573918	36574001	82	83	53	None	None	GGTTTTCAATTTTGAATTTAACACCAAAGATAAATAATGGTAGGCTTCGATAAAAACAAATATAACCAAAAGAAAAGGTTAGTG	ACACTAACCTTTTCTTTTGGTTATATTTGTTTTTATCGAAGCCTACCATTATTTATCTTTGGTGTTAAATTCAAAATTAAAAAC
OM808941	41439	41523	-	LG7	35522711	28672760	28672844	83	84	36	None	g25271.t1.cds_41234_41525;	TAACCAAAAGAAAAGGTTAGTGGAATTAGCGGAAAATTGAAACTTGTACAAAATAAATATAACACACATCCCAGCCAACAAGCAA	CTTGCTTGTTGGCCGGGATGTGTGTTATATTTATTTTGTACAAGTTTCAATTTTCCGCTAATTCCACTAACCTTTTCTTTTGGTT
OM808941	41591	41654	-	LG11	40498753	20088922	20088985	63	63	28	None	g41355.t1.cds_41448_41819;	GTATTCTTCTCATCCATGGGACGAAACCAACCCACTTGTCAAGTTAAATTTATACTTTGAAATG	TCATTTCAAAGTATAAATTTAACTTGACAAGTGGGTTGGTTTCGTCCCATGGATGAGAAGAATA
OM808941	44209	44300	+	LG2	37655586	22968045	22968136	91	91	48	None	None	CTATTTGTTTTCTGTTTTAAGTGAATATCCGTTGCTTGTTGTCTTAGGGTCTACTTATCACTTCTTTTCTTTAGTTAGTGCTAAGGGAGGGT	GTATTTGTTTTCTGTTTTAAGTGAATATCCGTTGCTTGTTGTCTTAGGGTCTACTTATCACTTCTTTTCTTTAGTTAGTGCTAAGGGAGGGT
OM808941	44330	44603	+	LG3	24956589	5039685	5039957	267	275	60	None	None	ACTTCGGAAGCTGTAGGAGTGAGGGAAAAGCAATTCATTCATTTCACAGGCAAAAGGCCAAGGCGAGAAAGACCCTATTAACTTAACAACACAAAACAAATAGATTCTTAGTTGTTAGTTGTTTGTTGTTATTAATAAAAGGGTAAATGCTCTTTGAGAAGATGGATCTGTTTAATACGAATAAGCTTTTCTTCCATTCCTCAGAATGACTCTTTGCTCGAGTTTACGCCCTTCGCTCAAGGATAGGTCCTAACGAGAGATTCGATCATTCAAG	GCTTCGGAAGCTGTAGGAGTGAGGGAAAAGCAATTCATTCATTTCACAGGCAAAAGGCCAAGAGAAAGACCCTATTAACTTAACAACACAAAACAAATAGATTCTTAGTTGTTAGTTGTTTGTTGTTATTAATAAAAGGGTAAATGCTCTTTTGAGAAGATGGATCCGCTTTAATCTGAATAAGCTTTTCTTCCATTCCTCAGAATGACTCTTTGCTCGAGTTTACGCCCTTCGCTCAAGGATAGGTCCTAACGAGAGATTCGATCATTCAAG
OM808941	46295	46384	+	LG6	31588031	30432791	30432880	88	89	45	None	None	GTTTAGTAAAGTCAAGTTTTTGGCCTTATCTTGCAGGTGACGACGACGTCGAGTTGACGGCAGAGAAAGACTCGGCATTCAGGCGAGCCG	ATTTAGTAAAGTCAAGTTTTTGGCCTTATCTTGCAGGTGACGACGACGTCGAGTTGACGGCAGAGAAAGACTCGGCATTTAGGCGAGCCG
OM808941	47204	47274	+	LG9	31253717	25274961	25275031	68	70	3	None	None	TGAGATTGTTCGGGAGACATGGTCCAAGCCCGGTGAAGAAATTGAAATTTCTTCCTTATTTCTATTTATTT	AGAGATTGCTCGGGAGACATGGTCCAAGCCCCGTGAAGAAATTGAAATTTCTTCCTTATTTCTATTTATTT
OM808941	50836	50944	+	LG11	40498753	14856399	14856507	108	108	60	None	None	AGAGTTTCTTTGTTGTTGTTTAGTTAAGCCTCCCGGACTATCAAGGTACAATGAAAATTGAAGATTTACTTTGAGCACACTGAACACTAACCCAATCTTTCAAGAAATC	GGAGTTTCTTTGTTGTTGTTTAGTTAAGCCTCCCGGACTATCAAGGTACAATGAAAATTGAAGATTTACTTTGAGCACACTGAACACTAACCCAATCTTTCAAGAAATC
OM808941	54254	54328	-	LG5	30593856	22426601	22426674	73	74	24	None	None	GGCTCCCTAAAGACTAAAGAAATGGATAAAAAAGGGGGGACTTCTGCAACGGGCTATGCCACCCAAACCAACTGA	ATCAGTTGGTTTGGGTGGCATAGCCCGTTGAGAAGTCCCCCCTTTTTTATCCATTTCTTTAGTCTTTAGGGAGC
OM808941	54956	55017	-	LG9	31253717	15299190	15299251	61	61	24	None	None	TCGTTCCGCTCTGTCGATCGATGGTAGTCTAAGAGATCCCGAAATTTTTTACATAATGGTTC	TGAACCATTATGTAAAAAATTTCGGGATCTCTTAGACTACCATCGATCGACAGAGCGGAACG
OM808941	56074	56159	+	LG2	37655586	12408572	12408657	85	85	52	None	g4197.t1.cds_55874_56321;	ACTTCTAGCTTCTATACTGGCCCTTCCACTTTGGTGTAGTTTTAGTTTGTATTGGTACTGAATGAACATATCAAACAAAGGCGAGC	CCTTCTAGCTTCTATACTGGCCCTTCCACTTTGGTGTAGTTTTAGTTTGTATTGGTACTGAATGAACATATCAAACAAAGGCGAGC
OM808941	58314	58362	+	LG13	29438765	274118	274166	48	48	1	nad4 CDS_58045_58559;	None	CAAATATGAACTGGTACCATAGGCACTTTGACGGCGAAAGAGGCGAAAG	TAAATATGAACTGGTACCATAGGCACTTTGACGGCGAAAGAGGCGAAAG
OM808941	62097	62175	+	LG7	35522711	16469260	16469338	78	78	51	None	None	GAACAAGCAACGGCTTCTAGTTTAGACTAGCGCTACTTAGCTATTCATATAGTTCTTGTTGAAGCCGTTGTGCGTGAGT	CAACAAGCAACGGCTTCTAGTTTAGACTAGCGCTACTTAGCTATTCATATAGTTCTTGTTGAAGCCGTTGTGCGTGAGT
OM808941	63049	63096	+	LG8	26878542	11120548	11120595	46	47	11	cg:Z:47M	None	None	GAATTTTCATTTCAAATTTCATGGCTTTTTTATCTTTCTTTTTAGAGT	CAATTTTCATTTCAAATTTCATAGCTTTTTTATCTTTCTTTTTAGAGT
OM808941	63644	63781	-	LG8	26878542	4156119	4156256	137	137	60	None	None	GTTGGGGTTTCCGACCCTCCTGGTCTCCACCTACTTGTGGAAGAGGGGGGTTCCTTGATATGTTGGTGTAAAGGCGCTCGAAGAAGGCCACAAGTGGAAGCAACCGATGCTTTGATCATTCAATTGACTCCTTGCTGC	TGCAGCAAGGAGTCAATTGAATGATCAAAGCATCGGTTGCTTCCACTTGTGGCCTTCTTCGAGCGCCTTTACACCAACATATCAAGGAACCCCCCTCTTCCACAAGTAGGTGGAGACCAGGAGGGTCGGAAACCCCAA
OM808941	65353	65443	-	LG15	31992978	23194584	23194674	88	90	43	None	None	GAAGAAAGTCACTCTTACTTAGAGTCCTGGCTTCGAACACATTAAGAAGTCAATTCGGGCAAAGGGTAAGAACTCGCGAAAGCGAGGCACC	AGGTGCCTCGCTTTCACGAGTTCTTACCCTTTGCCCGAATTGACTTCTTAATGTGTTCGAAGCCAGGACTCTAAGTAAGAGTGATTTTCTT
OM808941	66000	66093	-	LG4	29274842	2702242	2702335	92	93	49	None	None	ACCTGTTGGGCTGGGGTCGAACTTCTTTCTTGTGTTTGACTTACCTACATAGCCTAGCTTCGTTGCCGGAATCAAGCCCAATGTAGTTCGATTT	GAAATCGAACTACATTGGGCTTGATTCCGGCAACGAAGCTAGGCTATGTAGGTAAGTCAAACACAAGAAAGAAGTTTGACCCCAGCCCAACAGG
OM808941	66461	66516	-	LG1	30239254	28996948	28997003	55	55	9	None	g12.t1.cds_66177_66677;	TAAGTCCACTTCGATGGAGGAGTAGGGAGGGCTATTCTATTCTTTCGCAAACCGCG	ACGCGGTTTGCGAAAGAATAGAATAGCCCTCCCTACTCCTCCATCGAAGTGGACTT
OM808941	68612	68673	-	LG3	24956589	14761312	14761373	61	61	22	None	None	ACTGAAGAGGACCGGTCTTGTCATATTATTTGTTTTCAGGCAAAATACCACATCAGTCAGAC	AGTCTGACTGATGTGGTATTTTGCCTGAAAACAAATAATATGACAAGACCGGTCCTCTTCAG
OM808941	69561	69723	+	LG5	30593856	12647219	12647381	161	162	60	None	g16617.t1.cds_69418_69575;	AGGGAGCCTTGTTCTCTAACCATCCAATTGGTCCTAGTCTGCCAAGAGGGCTTAAAAGCGCCTAAGGATTTTCTGCCATAGTTTTTCATTAAGTTACATAGTTGTTTTAACACTAGGAGTCTCTTTAGGCAGTCCCGTGATAGAAGTTCTCCAGAAAGAGGAG	TGGGAGCCTTGTTCTCTAACCATCCAATTGGTCCTAGTCTGCCAAGAGGGCTTAAAAGCGCCTAAGGATTTTCTGCCATAGTTTTTCATTAAGTTACATAGTTGTTTTAACACTAGGAGTCTCTTTAGGCAGTCCCGTGATAGAAGTTCTCCAGGAAGAGGAG
OM808941	70230	70289	-	LG12	31613721	18237549	18237608	58	59	3	None	None	TAGAAAGGGCAATGAAGCATTCCGTACTAAGATTAGTACATCCCGTACGAAGAGCTCGAT	AATCGAGCTCTTCGTACGGGATGTACTAATCTTAATACGGAATGCTTCATTGCCCTTTCT
OM808941	70701	71092	-	LG3	24956589	24337556	24337946	389	391	60	None	g9438.t1.cds_70711_70977;	TCCCTTCAAGCATGAAGTGAGGAAAATATCTTCTTACTCCACTGGTAAAGGAAAAGAAAATCCAATAAAATCATATATCACTTTATACCGTTACCAACCTTGTATACTCTTCATTTTGAAAATGGAGACCCTTCCCTTACTCGGACTGAGACTAGTGAAAGAAGTTAATGGCCTTGCCTTTCCCATTCTCACTTTTGATAACTCGAAATATCGTAAGAGAAGAGAATCGAGAACGCCCAAAAATTCCCATGTTTTTCTTGGTAAACCCAACCGGCAGCAAGAACAAGTCTCTCTTTTTGTTTGGGGGGAGCAGAGCAGTCAAAGAATGAACCAAACAAAATGAAGAGAAAACTCTCTATTTTTCAGTATGGATCACAGGTTGATCCAGCCGG	CCCGGCTGGATTAACCTGTGATCCATACTGAAAAATAGAGAGTTTTCTCTTCATTTTGTTTGGTTCATTCTTTGACTGCTCTGCTCCCCCAAACAAAAAGAGAGACTTGTTCTTGCTGCCGGTTGGGTTTACCAAGAAAAACATGGGAATTTTTGGGCGTTCTCGATTCTCTTCTCTTACGATATTTCGAGTTATCAAAAGTGAGAATGGGAAAGGCAAGGCCATTAACTTCTTTCACTAGTCTCAGTCCGAGTAAGGGAAGGGTCTCCATTTTCAAAATGAAGAGTATACAAGGTTGGTAACGGTATAAAGTGATATATGATTTTATTGGATTTTCTTTTCCTTTACCAGTGGAGTAAGAAGATATTTTCCTCACTTCATGCTTGAAGGG
OM808941	72378	72459	+	LG13	29438765	19733301	19733382	80	81	41	None	None	GGGCTGGAGAGAAGAGAAAGCGGTAAAACCCTCTCTGATTCGGTCACCGAGAAGTCGGACGACTCTTAAGTAACCCAGGGTT	CGGCTGGAGAGAAGAGAAAGCGGTAAAACCCTCTCTGATTCGGTCACCGAGAAGTCGGACGACTCTTAAGTAATCCAGGGTT
OM808941	73112	73180	-	LG11	40498753	11173621	11173689	67	68	6	cob CDS_72714_73895;	None	AGCTTTTATAGGATATGTACTACCTTGGGGTCAGATGAGCTTTTGGGGAGCTACAGTAATTACAAGCTT	CAAGCTTGTAATTACTGTAACTCCCCAAAAGCTCATCTGACCCCAAGGTAGTACATATCCTATAAAAGC
OM808941	73763	73996	+	LG10	23671723	14310272	14310505	230	233	60	cob CDS_72714_73895;	None	GGAGGCACCATTTGTTACTATTGGACAAATTTCTCCTTTTGTATTCTTCTTGTTCTTTGCCATAACGCCCATTTTGGGACGAGTTGGAAGAGGAATTCCTAATTCTTACACGGATGAGACTGATCACACCTGATTAGTGAAAAATTCTGACACCAATCATTTACGAGTGAGTATTACACCAAGAATTGACAAGCGGATGAGTTTGATAGTTGACTATGTTGATATAGCTTAGAT	TGAGGCACCATTTGTTACTATTGGACAAATTTCTCCTTTTGTATTCTTCTTGTTCTTTGACATAACGCCCATTTTGGGACGAGTTGGAAGAGGAATTCCTAATTCTTACACGCATGAGACTGATCACACCTAATTAGTGAAAAATTCTGACACCAATCATTTACGAGTGAGTATTACACCAAGAATTGACAAGCGGATGAGTTTGATAGTTGACTATGTTGATATAGCTTAGAT
OM808941	74236	74323	+	LG8	26878542	13289582	13289669	85	87	25	None	None	GATATTGGTCTTTTACAGGTGGGGATTTTTTGAATCATGTAGCAAAGATCGGGCTCACATTCTTTTTGTTTAGACTTGCTTTTTATGA	CATATCGGTCTTTTACAGGTGGGGATTTTTTGAATCATGTAGCAAAGATCGGGCTCACATTATTTTTGTTTAGACTTGCTTTTTATGA
OM808941	74325	74431	-	LG9	31253717	6665303	6665408	105	106	60	None	None	TCCAAAAATTACATAGAATCAAGTTCGTAAGTATAAGCTTCATAACTATGAGACAATGAGGACAAAAGGGTTGTACATCCATAGCACGGGAACTTCAAAAATCTTTT	GAAAAGATTTTTGAAGTTCCGTGCTATGGATGTACAACCCTTTTGTCCTCATTGTCTCATAGTTATGAAGCTTATACTTACGAACTTGATTCTATGTAATTTTTGG
OM808941	74615	74675	-	LG4	29274842	7183647	7183707	59	60	1	None	None	CTTATAAGCTTCAATATTACACCTTTCAAAAAACGATCATCCACAACTCTACACAAGTTTG	CCAAACTTGTGTAGAGTTGTGGATGATCGTTTTTTGAAAGGTGTAATATTTAAGCTTATAA
OM808941	74661	74831	-	LG7	35522711	30092833	30093005	170	172	60	None	None	CTCTACACAAGTTTGCTGGAAGAATATATATATAATCTTTCCACATAAAGAAATGAACCATAGGAGGTACCTTAAGATTCCATACTTATTTCCAGAAACCTGCTTCTATGTGACTTTTTGATGATGAGGCTCCATCTTCCAATCTTTCCTTGATGCTCATAGCCAAGTGAT	AATCACTTGGCTATGAGCATCAAGGAAAGATTGGAAGATGGAGCCTCATCATCAAAAAGTCACATAGAAGCAGGTTTCTGGAAATAAGTATGGAATCTTAAGGTACCTCCTATGGTTCATTTCTTTATGTGGAAAGATTATATATATATATTCTTCCAGCAAACTTGTGTAGA
OM808941	76024	76117	+	LG5	30593856	25318420	25318513	91	93	57	None	None	CCGAATCCTCGGGTCAATAGGTCCAAGGTTCACAAGCACAGACTTGGCTACTCCTGGCTGGGCAGCAGAATTTAGAGCTTTAGCCTTTCCCCGC	TCGAATCCTCGGGTCAATAGGTCCAAGGTTCACAAACACAGACTTGGCTACTCCTGGCTGGGCAGCAGAATTTAGAGCTTTAACCTTTCCCCGC
OM808941	76968	77049	+	LG8	26878542	12160660	12160741	81	81	54	None	None	GAGCTCGGCTTTCAATGTCAAAATCTAAGCACTCGACTAAGCTTTTTGATAAAAACTCATTCTCTCTGGAGAAGGGGAAGGG	CAGCTCGGCTTTCAATGTCAAAATCTAAGCACTCGACTAAGCTTTTTGATAAAAACTCATTCTCTCTGGAGAAGGGGAAGGG
OM808941	78326	78451	-	LG10	23671723	21997569	21997694	125	125	60	None	g38160.t1.cds_78201_78400;	GCCCTCACTAATAAAAAAAAGCAATCCCTCCCCTTCTGTTACCTACTTTTACTCATTTCTTCGGTATACCTCAATACAAGACAAGCACAGGAAAGGATATTCAATCAATATTCTCTCTCAATTACC	TGGTAATTGAGAGAGAATATTGATTGAATATCCTTTCCTGTGCTTGTCTTGTATTGAGGTATACCGAAGAAATGAGTAAAAGTAGGTAACAGAAGGGGAGGGATTGCTTTTTTTTATTAGTGAGGG
OM808941	95988	96130	+	LG12	31613721	11838441	11838583	139	142	11	None	None	TAACCTATTCGACCATCCCTGAACTCATACATAGATCCAATGCATCCTTTTCCTCATAATCGATTCCCTTAGCCCTTACTCTCTACCAAACTAAGAAAAGTAAGATCAATAGTAGGGAGAACAAAGGAGGAAGGGAAGAAGGA	AAACCTATTCGACCATCCCTGAACTCATAAATAGATCCAATGCATCCTTTTCCTCATAATCGATTCCCTTAGCCCTTACTCTCAACCAAACTAAGAAAAGTAAGATCAATAGTAGGGAGAATAAAGGAGGAAGGGAAGAAGGA
OM808941	96825	96915	+	LG9	31253717	7332166	7332256	90	90	60	None	None	TCTTCCGTTTAGAACTTGTAAATCCCCTTGGAGTCGTGCCACGGCCCTGTACACAAATGAGATCTATCGATTCTCGAGTCTAATTTCTGAG	CCTTCCGTTTAGAACTTGTAAATCCCCTTGGAGTCGTGCCACGGCCCTGTACACAAATGAGATCTATCGATTCTCGAGTCTAATTTCTGAG
OM808941	98499	98609	+	LG7	35522711	16469260	16469370	110	110	46	None	None	GAACAAGCAACGGCTTCTAGTTTAGACTAGCGCTACTTAGCTATTCATATAGTTCTTGTTGAAGCCGTTGTGCGTGAGTATAAGTCTAAAGACTATAAGCGTCTTCCTTGG	CAACAAGCAACGGCTTCTAGTTTAGACTAGCGCTACTTAGCTATTCATATAGTTCTTGTTGAAGCCGTTGTGCGTGAGTATAAGTCTAAAGACTATAAGCGTCTTCCTTGG
OM808941	98557	98652	-	LG1	30239254	18381069	18381163	93	95	50	None	None	TTGAAGCCGTTGTGCGTGAGTATAAGTCTAAAGACTATAAGCGTCTTCCTTGGTTATTTAGAAAGAGTTTCTTTGTTTTTTCTAATCTATAGGTGT	AACACCTATAGATTAGAAAAAACAAAGAAACTCTTTCTAAATAACCAAGGAAGACGCTTATAGTCTTTAGGCTTATACTCACGCACAACGGTTCA
OM808941	98960	99105	-	LG13	29438765	3804248	3804393	141	145	60	None	None	GCTCTCGATCCAGAGCTACTGCTCAAGAATCAACTGAGCTCAGGAAGCCAGGTTAAGGCGTCGACTTATACAGGGAAGATTAAAAAAATTCCTGTCTTTATAAGTAAATCCCACTAAACTAGACTTGTACGCTTGCCATGAAAAGT	GACTTTTCATGGCAAGCGTACAAGTCTAGTTTAGTGGGATTTACTTATAAAGACAAGAATTTTTTTAATCTTCCCTGTATAAGTCGGCGCCTTAACCTGGCTTTCTGAGCTCAGTTGATTCTTGAGCAATAGCTCTGGATCGAGAG
OM808941	99422	99546	+	LG12	31613721	9116650	9116773	123	124	60	None	None	ACTTTTTTCGGGTAGGGTAGGCTTGGAGTAAGAAGTCCTATTTTTCCCAACCAAATAAGCACTTTTGCAAAGTTAACCTTCCCGCGGTCAAAACAAGACTTACGGATAACAATCAGACCTTACCA	TCTTTTTTCGGGTAGGGTAGGCTTGGAGTAAGAAGTCCTATTTTTCCCAACCAAATAAGCACTTTTGCAAAGTTAACCTTCCGCGGTCAAAACAAGACTTACGGATAACAATCAGACCTTACCA
OM808941	99816	99958	-	LG12	31613721	24286579	24286721	141	142	60	None	None	TAAGATGATTCCCATTCAAGCATTCTCATTCAACGGAACAAGCAACGGCTTCTCTATCGCTAAAGCTTATACTATAAAACAACTAGCGCGAAAGCTTGCTTGACTAAGTAATATAAGGCAAGAAGCAAGGGATTGAGCTGCGC	AGCGCAACTCAATCCCTTGCTTCTTGCCTTATATTACTTAGTCAAGCAAGCTTTCGCGCTAGTTGTTTTATAGTATAAGCTTTAGCGATAGAGAAGCCGTTGCTTGTTCCGTTGAATGAGAATGCTTGAATGGGAATCATCTT
OM808941	99959	100073	+	LG7	35522711	16469256	16469370	112	114	25	None	None	GAAAGAACAAGCAACGGCTTCTAGTTTAGACTAGCGCTACTTAGCTATTCATATAGTTCTTGTTGAAGCCGTTGTGCGTGAGTATTAGTCTAAAGACTATAAGCGTCTTCCTTGG	AAAACAACAAGCAACGGCTTCTAGTTTAGACTAGCGCTACTTAGCTATTCATATAGTTCTTGTTGAAGCCGTTGTGCGTGAGTATAAGTCTAAAGACTATAAGCGTCTTCCTTGG
OM808941	101406	101482	+	LG11	40498753	35044451	35044527	74	76	1	None	None	AATAGATTCTTCTTGTTCATCAACCGATTCTGAAACCGAAGAAGAGTGGGTTCTCCTAAGTAGTTGGAGGCGTCTTC	TATAGATTCTTCTTGTTCATCAACCGATTCTGAAACCGAAGAAGAGTGGGTTATCCTAAGTAGTTGGAGGCATCTTC
OM808941	102820	102880	+	LG8	26878542	13439555	13439615	59	60	4	None	None	AGGCACTTCTTTCAAGGGTTTCTCACGGGGAGACTGCCTTATGAGAGACTCCTTCTCATGC	GGGCACTTCTTTCAAGGGTTTCTCACGGGGAGACCGCCTTATGAGAGACTCCTTCTCATGC
OM808941	104329	104457	+	LG10	23671723	10340704	10340832	126	128	60	None	g38165.t1.cds_102718_104356;	ACATTTGCTTACTCAAGTACCTCTGCATCAGCCTAGTGACTATCCAGTGATACTTCATTGTGATAATATATCAGCTATTCGGATGGCAGAGAACCCGGTATTCCACGCGAGGACCAAACATGTAGAAGT	TCATTTGCTTACTCAAGTACCTATGCATCAGCCTAGTGACTATCCAGGGATACTTCATTGTGATAATATATCAGCTATTCGGATGGCAGAGAACCCGGTATTCCACGCGAGGACCAAACATGTAGAAGT
OM808941	104616	104666	+	LG1	30239254	14870892	14870942	50	50	1	None	g18.t1.cds_104347_104672;	AGGGGGAGTGTTAAAAAAGGGGCAGCACCACTCTTCTCTCTATAATTTTCT	TGGGGGAGTGTTAAAAAAGGGGCAGCACCACTCTTCTCTCTATAATTTTCT
OM808941	105153	105205	+	LG5	30593856	6126403	6126455	52	52	12	None	None	CACAAAAAGCCTTGTTAATGAGCGCCACATAGCGAAAGTGAAAGGAATTGGGA	TACAAAAAGCCTTGTTAATGAGCGCCACATAGCGAAAGTGAAAGGAATTGGGA
OM808941	105476	105571	-	LG5	30593856	1170776	1170870	94	95	55	None	g16623.t1.cds_105459_105781;	GGGGCGCAGGAGAAAGAATATGTTTATTGGAAAGCAACTCCGCCCGAGGCGATTAAGATTACTTGACCTATGCCCGATGGGAAGGTCTTCGATTGG	ACCAATCGAAGACCTTCCCATCGGGCATAGGTAAGTAATCTTAATCGCCTCGGGCGGAGTTGCTTTCCAATAAACATATTCTTTCTCCTGCGCCC
OM808941	105715	105778	-	LG5	30593856	21523398	21523461	63	63	26	None	g16623.t1.cds_105459_105781;	CATCTCCACGTCTGAGGAATCCGTGGTTCAAGCTAGCAACTAGGTCCATTGGATCAATCGTGAG	ACTCACGATTGATCCAATGGACCTAGTTGCTAGCTTGAACCACGGATTCCTCAGACGTGGAGAT
OM808941	106315	106379	-	LG5	30593856	9003628	9003692	64	64	19	None	g16623.t1.cds_106279_106347;	TCGGTTTGATAGAAGAGAGGAGGCTGTTCGGGAGAATGAATCCCCTAGCTAGACAGAGCAGGGAG	ACTCCCTGCTCTGTCTAGCTAGGGGATTCATTCTCCCGAACAGCCTCCTCTCTTCTATCAAACCG
OM808941	108186	108315	+	LG12	31613721	11651479	11651609	127	130	60	None	None	AGTGAGAAAGTGTGGTCCAAGAAAGGGGTCTATGCCTTCTCTACCAACAACACCGTACCAAGCCTTTAGGTGGGATAAAAGTAAGGCAGCGGCGATAAACTTGTCCAAAAATGATTATAATCAGACTACT	CGTGAGAAAGTGTGGTCCAAGAAAGGGGTCTATGCCTTCTCTACCAACAACACCATACCAAGCCTTTAGGTGGGATAAAAGTAAGGCAGCGGCGATAAACTTGTCCAAAAAATAATTATAATCAGACTACT
OM808941	125364	125452	-	LG15	31992978	8038651	8038739	88	88	60	None	g59873.t1.cds_125162_125515;	TCTTCATCCTATTGTGATGTCATCTCTATGAAACCTGCTATTCCTATCATGCTATTGCTTCTGTCTTCCAACCATCTAAGACCGGATTC	CGAATCCGGTCTTAGATGGTTGGAAGACAGAAGCAATAGCATGATAGGAATAGCAGGTTTCATAGAGATGACATCACAATAGGATGAAG
OM808941	125754	125848	-	LG1	30239254	13521272	13521366	92	94	41	None	None	AGTGAAATTGTATGAAGCAAGAAAACTCCTGCGCGTTGCTAACGCAGCAAGAAAACTCCTGCAACAAGGACTTCTTTGGAGTTTGGACCTCGAGC	CGCTTGAGGTCCAAACTCCAAAGAAGTCCTTGTTGCAGGAGTTTTCTTGCTGCGTTAGCAACGCGCATGAGTTTTCTTGCTTCATACAATTTCAC
OM808941	126259	126353	-	LG11	40498753	18151798	18151892	93	94	60	None	None	ATGGTTCGAATAAAAAGAATAAAATTCTAATTTCATTTTAGGCTGTACACCTAATTTTCCTGGGATTGTAGTTCAATCGGTTAGAGCACCGCCCT	AAGGGCGGTGCTCTAACCGATTGAACTACAATCCCAGGAAAATTAGGTGTACAGCCTAAAATGAAATTAGAATTTTAGTCTTTTTATTCGAACCA
OM808941	128320	128401	+	LG4	29274842	18174122	18174203	81	81	60	None	None	ATTTCATAAACTGCACATGAGCGTCTGGTATATCGAGAACCATTTCTTTTTCATGTCCAGATTTCCGGCAAGTAGAATAGTA	TTTTCATAAACTGCACATGAGCGTCTGGTATATCGAGAACCATTTCTTTTTCATGTCCAGATTTCCGGCAAGTAGAATAGTA
OM808941	128536	128631	+	LG6	31588031	2641895	2641990	93	95	60	None	None	CTTTGACTGTTCTTGACGAAGCTCCTGGTCTCAGGCGCAGATGAAAGAAAGAAGAATCCTGTCGCAATAGAAAGAGAGAGTGTTGGGTGCCTTACA	GTTTGACTGTCCTTGACGAAGCTCCTGGTCTCAGGCGCAGATGAAAGAAAGAAGAATCCTGTCTCAATAGAAAGAGAGAGTGTTGGGTGCCTTACA
OM808941	130265	130352	-	LG8	26878542	25462490	25462577	86	87	45	None	None	AGCAACTTTTTCTATGGATAAAAAGGATCTAATTGATAGAATATAGAGGAAGCACCGTAAAGATGAAATTGCGAGGTTTTGGGCCAAT	GATTGGCCCAAAACCTCGCAATTTCATCTTTACTGTGCTTCCTCTATATTCTATCAATTAGATCCTTTTTATCCATAGAAAAAGTTGC
OM808941	135785	136036	-	LG15	31992978	10681034	10681284	245	251	60	None	None	GCTTCACGACCGTCTAATAGAATACTTGGAAGTATACTATGGCTAGTCAAGGCTTGGAACCCGTTTTCAAACTGAGCAAGAAAACTCCTGCTTTTTAGAATCTATTTTTTTTCTGTTTTAAGCTATAGGACTTGCTTCAACTATTTGAATATATAGTGTGTTCAGTCTAGCTAATGGAAAGTGCCTATGAATTAGTTCCAAGAAAGCGGCCCTTAACCTCAGGGCTTTTAGGAGGTAAGTTGGAGATCTACT	TAGTAGATCTCCAACTTACCTCCTAAAAGCCCTGAGGTTAAGGGCCGCTTTCTTGGAACTAATTCATAGGCACTTTCCATTAGCTAGGGTGAACACACTATATATTCAAATAGTTGAAGCAAGTCCATAGCTTAAAAAAAAAAAAAAAAAGATTCTAAAAAGCAGGAGTTTTCTTGCTCAGTTTGAAAACGGGTTCCAAGCCTTGACTAGCCATAGTATACTTCCAAGTATTCTATTAGACGGTCGTGAAG
OM808941	136130	136238	+	LG10	23671723	7986434	7986542	107	108	60	None	None	TGAGAAGGAAGGACGCTTTAAGAGGCGAAAGGCCATGGGGAGATACCGTCTGTGATCCATGGATCTCCGATCGGGAAACCGTATCCAAGCTCCGTGGCTAGTCTGCGCT	AGAGAAGGAAGGACGCTTTAAGAGGCGAAAGGCCATGGGGAGATACCGTCTGTGATCCATGGATCTCCGATCGGGAAACCGTATCCAAGCTCCGTGGCTAGTCTACGCT
OM808941	142319	142389	-	LG6	31588031	19493507	19493577	70	70	43	None	g20891.t1.cds_142277_142591;	CTTTGACCAAATCGTGAAGAGATGGCTGTGAATTCAATGGCTTAAGTCAATAAACTCAATATGAATTAGTG	GCACTAATTCATATTGAGTTTATTGACTTAAGCCATTGAATTCACAGCCATCTCTTCACGATTTGGTCAAA
OM808941	143571	143631	-	LG13	29438765	25265692	25265751	59	60	7	None	None	ACTAGCCATCCTCGGCGAGAAGAATGGTCCCTGCCTAGTACCACTGGCGAGAGAAGGGAGT	GACTCCCTTCTCTCGCCAGTGGTACTAGGCAGGGACCATTCTTCTCGCCGAGGATGCTAG
OM808941	144046	144131	-	LG8	26878542	2173813	2173898	85	85	60	None	None	TGGGCAAGGTTCCTTCAACCTATTATGTCCCCTTTGATTAGGCAAGAGTTTCAGGGAGGATCCCATGTGGGTATATAAAAGAATTG	TCAATTCTTTTATATACCCACATGGGATCCTCCCTGAAACTCTTGCCTAATCAAAGGGGACATAATAGGTTGAAGGAACCTTGCCC
OM808941	145274	145386	+	LG8	26878542	14291029	14291140	110	112	60	None	None	CTTTGAAAGTAGATCATGGAAGAAAGTCAATAGGCATCTTAACACAGAAAGCTCAGTCTTTCTTCTCTTGGACCGGGCTAATTGCCCTAAGGCAAAGAATTGATGCCACTTGT	TTTTGAAAGTAGATCATGGAAGAAAGTAAATAGGCATCTTAACACAGAAAGCTCAGTCTTTCTTCTCTTGGACCGGGTAATTGCCCTAAGGCAAAGAATTGATGCCACTTGT
OM808941	145559	145645	+	LG7	35522711	19429364	19429450	85	86	60	None	None	AAGGTTTTTTCCCTAGCTTGAAGGTGGCGAGAGGGATTACTTTCCCAAGGAATGCTTACCGAAGCGAAATGTTAACTACTTGAATAA	GAGGTTTTTTCCCTAGCTTGAAGGTGGCGAGAGGGATTACTTTCCCAAGGAATGCTTACCGAAGAGAAATGTTAACTACTTGAATAA
OM808941	145762	145864	+	LG9	31253717	23748457	23748559	99	102	24	None	None	GTAATGTGATTCGATTTTGGTACCATACCTCTCCTTTCAGTCGACTCAGTCTTCGCTTACCATTCTCATTCACAGCTACGATAATATTCGAACGGTTCTGGAA	CTAATGTGATTCGGTTTTGGTACCATACCTCTCTTTTCAGTCGACTCAGTCTTCGCTTACCATTCTCATTCACAACTACGATAATATTCGAACGGTTCTGGAA
OM808941	145869	145954	-	LG2	37655586	17807870	17807955	83	85	37	None	None	TTTCTTTCTTTTTCAATGGCCATGGATCACCTTTTGTTCCAACCGTGTACTACGGTGGCTTCCCTTGGACTTCAGTAACAGGAGAG	CCTCTCCTGTCATTGAAGTCCAAGGGAAGCCACCGTAGTACACGGTTGGAACAAAAGGTGATCCATGGCCATTGAAAAAGAAAGAA
OM808941	146660	146721	-	LG11	40498753	13981649	13981710	61	61	27	None	None	TAGTTGAAAAATCAAACCTGGAATGTTCCGCTTCGGATAGGATGATTGTGCCCGATCAGTCA	CTGACTGATCGGGCACAATCATCCTATCCGAAGCGGAACATTCCAGGTTTGATTTTTCAACT
OM808941	146908	146988	-	LG7	35522711	6415055	6415135	80	80	1	None	None	ACATTTTTTCGTATAAAGTTCCTCACGGGCTGGCCAATCATCACGGGAAAGAAGAAGATGAGGATCTACTCTCACTACCAT	AATGGTAGTGAGAGTAGATCCTCATCTTCTTCTTTCCCGTGATGATTGGCCAGCCCGTGAGGAACTTTATACGAAAAAATG
OM808941	148919	149026	-	LG14	30814234	13905591	13905698	106	107	60	None	None	GAGTCAGAAATGGAATCAGGTTGAGACAGAAAAGGATAAGGCTCGATCGAAAGTTGAGTCATATGCTCGGTATAGGAGAAAGAATATGCTCGACTGAAAGGTTATATA	ATATATAACCTTTGAGTCGAGCATATTCTTTCTCCTATACCGAGCATATGACTCAACTTTCGATCGAGCCTTATCCTTTTCTGTCTCAACCTGATTCCATTTCTGACT
OM808941	149371	149503	+	LG2	37655586	26361815	26361947	129	132	60	None	None	CCCCATCCCCTTTGACTTTAAGAAAGAATTTGTTAGTAGCAAACCAGCAGCAAAGCGCTTCCTCGAAGGCGAAGTAAGCACCGTAGATAGATATTTTGTAAGCGGTAAGCAAAGATCAATTGAGAATCTAAGG	GCCCATCCCCTTTGACTTTAAGAAAGAATTTGTTAGTAGCAAACCAGCAGCAAAGCACTTCCTCCAAGGCGAAGTAAGCACCGTAGATAAATATTTTGTAAGCGGTAAGCAAAGATCAATTGAGAATCTAAGG
OM808941	149584	149638	+	LG7	35522711	10295006	10295060	54	54	17	None	None	AGGTAGCGAACTTAAGGATAAACGGAGGATAAATGGAATCTATCGTCGTTGCTCA	GGGTAGCGAACTTAAGGATAAACGGAGGATAAATGGAATCTATCGTCGTTGCTCA
OM808941	150039	150124	+	LG10	23671723	9485650	9485735	85	85	60	None	None	TTATAGGAATTCCTTTCAATCAATTAAATCAAGATGAAATCCATTTTGATATATTATCTAAATTGTTAACTCCATCTTTAAACCTT	GTATAGGAATTCCTTTCAATCAATTAAATCAAGATGAAATCCATTTTGATATATTATCTAAATTGTTAACTCCATCTTTAAACCTT
OM808941	150140	150195	+	LG2	37655586	8416281	8416336	54	55	9	None	None	AAAGATTCTGTGGATTGGTATGAATTTGTAACAAATGCAATCTTTTCGATCAGTAT	TAAGATTCTGTGGATTGGTATGAATTTGTAACAAATGCAATCTTTTCGATAAGTAT
OM808941	151373	151435	+	LG7	35522711	30965133	30965195	61	62	1	None	None	GTGGCGATACCCGCGAAAAACAAAGGACTATTCGCTCTTTGGGGTGGGCCTTTCGTACTCAAA	ATGGCGATACCCGCGAAAAACAAATGACTATTCGCTCTTTGGGGTGGGCCTTTCGTACTCAAA
OM808941	152092	152137	+	LG4	29274842	23074165	23074210	45	45	1	None	g12793.t1.cds_152088_152367;	TGCTTATGTAATAATAATAATATAAATACTTTTTCGTAAAAATGTG	CGCTTATGTAATAATAATAATATAAATACTTTTTCGTAAAAATGTG
OM808941	153746	153830	+	LG1	30239254	28386936	28387020	84	84	59	None	None	CCAACATCAATTGACCCCACCCGAGTTTACTGAAGCTATGTTAGTTGAATTGGACGGTCTAGAGGAGGAAAGGCTGAAATGGCGC	ACAACATCAATTGACCCCACCCGAGTTTACTGAAGCTATGTTAGTTGAATTGGACGGTCTAGAGGAGGAAAGGCTGAAATGGCGC
OM808941	155586	155880	-	LG1	30239254	24699560	24699855	287	295	60	None	g29.t1.cds_155678_156683;	ATTTCAAAGCGAAGCACTAACTGGCACCTTAGCAGTCCTTCGGGTTCCTTGGAAACCTTTGTGAAGGTTCCTTGGGAAAGACTAGATAAGGCTCTGGCAAGACCTGCTCTTCAAGGAATGAACATGAAACTCACTTTAACTTCTTACTAATGGAATCCGTCTCTTTTTAAAGGAATTACCCTTGGTTCAGGTAAGGGAAAGGTAGCTAGTCTCATTTGACTACAGTAAAGAAAGAAAGCAAGGAAAGAAAGGCAACCTATACGTGAGACTTCTGTTTGAATAATAAGTAGAGTTC	AGAACTCTACTTATTATTCAAACAGAAGCCTCACGTATAGGTTGCCTTTCTTTCCTTGCTTTCTTTCTTTACTGTAGTCAAATGAGACTAGCTACCTTTATCTTACCTGAACCAAGGGTAATTCCTTTAAAAAAGAGACGGATTCCATTAGTAAGAAGTTAAAGTGAGTTTCATGTTCATTCCTTGAAAACCAGGTCTTGCCAGAGCCTTATCTAGTATTTCCCAAGGAACCTTCACAAAGGTTTCCAAGGAACCCGAAGGACTGCTAAGGTGCCAATTAGTGCTTCGCTTTGAAA
OM808941	159349	159435	-	LG8	26878542	13289231	13289317	85	86	46	None	g30272.t1.cds_159132_159354;	GTCGGAGACTATAGATCTTCTTGTATTGCCCCATTCGAAAAGCGAGACGAAAGAGGGAGGGACATTAGGGATTCCCTTACTAACAAT	AATTGTTAGTAAGGGAATCCCTAATGTCCCTCCCTCTTTCGTCTCACTTTTCGAATGGGGCAATACAAGAAGATCTATAGTCTCCGA
OM808941	159712	159810	+	LG7	35522711	4319408	4319506	97	98	60	None	None	GCCCAACTTCCTGTTCAAGCCCACTTCATTGACTGATAGTTTATCTTCCGAACCGGTGAAATACCTAGCTACCAGACCAAGGGAAGCGGGTATCAGATC	ACCCAACTTCCTGTTCAAGCCCACTTCATTGACTGATAGTTTATCTTCCGAACCGGTGAAATACCTAGCTACCAAACCAAGGGAAGCGGGTATCAGATC
OM808941	160000	160057	+	LG8	26878542	12160812	12160868	56	57	4	None	None	AACGCAATATGTATGGCTTGCGCAAAAAATGGACTATTGATTCCAAATTGTTGGAAGC	GACGCAATATGTATGGCTTGCGCAAAAATGGACTATTGATTCCAAATTGTTGGAAGC
OM808941	160145	160262	-	LG13	29438765	19742187	19742303	114	117	60	None	None	CTGGGAGTCTAATTCCAGCTTGTAAAAAAAAGGGTCCAGAAAAGTGTGGCAGATTTTTTCTTTTACCGTGTCAGCCACACTCTCATTTACTCGATCTTGATAGTCCGAATACGAGAAG	TCTTCCCGTATTCGGACTATCAAGATCGAGTAAATGAGAGTGTGGCTGACACGGTAAAAGAAAAAATCTGCCACACTTTTCTGGACCCTTTTTTTACAAGTTGGAATTAGACTCCCA
OM808941	161072	161199	-	LG12	31613721	5664859	5664986	125	127	60	cox2 CDS_160933_161333;	None	TCTCGTTGTACCGAAATAGAGGTCTGATTTAAACGACCAGGTACAGCATCACATTTTACACCTAAGGAAGGTACAGCCCAACTATGAGGTACATCAGCAGATGTTACAATAATACGTAAATGAGTTTT	TAAAACTCATTTACGTATTATTGTAACATCTGCTGATGTACCTCATAGTTGGCCTGTACCTTCCTTAGGTGTAAAATGTGATGCTGTACCTGGTCGTTTAAATTAGACCTCTATTTCGGTACAACGAG
OM808941	161584	161747	-	LG15	31992978	2078949	2079112	162	163	60	None	None	CACATATGAGACAGGCAGAAGGTATGGGACGAGCAGTTTCTTGAAGAGCGAATTCGATCCTATAGTCTCGTCTTCTTTGTTCGATAAATTCACAGTGGAAAGGGATGCTAGTCGGCTCGGCGAAGTTGTAGCCCCAAGAAATCAGATCCAGAGTTATTCCTCAC	TGTGAGGAATAACTCTGGATCTGATTTCTTGGGGCTATAACTTCGCCGAGCCGACTAGCATCCCTTTCCACTGTGAATTTATCGAACAAAGAAGACGAGACTATAGGATCGAATTCGCTCTTCAAGAAACTGCTCGTCCCATACCTTCTGCCTGTCTCATATGT
OM808941	164368	164441	-	LG4	29274842	3246773	3246846	71	73	26	None	None	GAACAACTCCAGATTCTATTGATTCGGACCAGCTGATCTGTTTCATACGAAAATTGAAATCTTCAGAAATGGGA	TTCCCATTTCTGAAGATTTCAATTTTCGTATGAAACAGATTATCTGGTCCGAATCAATAGAATCTGGAGTTGTT
OM808941	165048	165129	-	LG13	29438765	4176427	4176508	79	81	38	rps3 CDS_165041_165114;	g51185.t1.cds_164981_165085;	GCAAAGGAAATCCGATTTCGGTAAGACTTGATCTGAATCGTAGTCCAGACTCAAGTTGGTTTAGTGAGGGCGACCGCGAAAG	TCTTTCGCGGTCACCCTCACTAAACCAACTTGAGTCTGGACTACGATTCGGATCAAGTCTTACCGAAATCGGATTTCCTTTG
OM808941	167301	167374	-	LG13	29438765	3240936	3241009	72	73	9	rps3 CDS_166624_168220;	g51185.t1.cds_167341_167348;	AAATGAATTTCGACCCCGTCGTAGTTCTCAATCATTTCGTGGCACCGGGCGTGGCTGAACCATCTACGATGGGG	TCCCCATCGTAGATGGTTCAGCCACGCCCAGTGCCACGAAATGATTGAGAACTACGACGGGGTCGAAATTCATT
OM808941	168185	168388	-	LG11	40498753	25692742	25692946	200	205	0	g41375.t1.cds_168256_168286;	ATCTCAGGTGTCAAAGTGTGGATTTCATATAGTTAAAAAAAAAGGGGACGTGCTATATCCGAAACGTACGAAATATAGTAAATATCGTAAAGGCAGATGTAGTAGGGGTTGCAAACCGGACGGTACACAACTTGGTTTTGGAAGATATGGCACTAAAAGTTGTAGAGCTGGTCGTCTTTCATATCGAGCCATTGAAGCAGCGCG	GCGCGCTGCTTCAATGGCTCGATATGAAAGACGACCAGCTCTACAACTTTTAGTGCCATATCTTCCAAAACCAAGTTGTGTACCGTCCGGTTTGCAACCCCTACTACATCTGCCTTTCGATATTTACTATATTTGCGATGCGTTTGGGATATAGCACGTCCCCTTTTTTTTTAACTATATGAAATCCACACTTTGACACCTGAGA
OM808941	174255	174313	+	LG15	31992978	13174689	13174747	58	58	19	None	None	GTCCCTTTCAGAAGGGGGTCTATCGCCTTAAGGCTAATTGAAGGACAGATGGCCTTCCC	ATCCCTTTCAGAAGGGGGTCTATCGCCTTAAGGCTAATTGAAGGACAGATGGCCTTCCC
OM808941	174794	174886	-	LG15	31992978	7482047	7482139	92	92	19	None	None	CTTTACTCTATTCCTTCCTTCGTCAGGAATAGCCGGCCGGAAGCTCAGTTCCCTTTATTAGGTTATTAGGGGGAGACAACTCATTTATGGTTC	TGAACCATAAATGAGTTGTCTCCCCCTAATAACCTAATAAAGGGAACTGAGCTTCCGGCCGGCTATTCCTGACGAAGGAAGGAATAGAGTAAA
OM808941	175831	175919	-	LG7	35522711	30453408	30453496	86	88	39	None	g25285.t1.cds_175590_176110;	CTCTTATCCGCGGCAATCAAATCTGTTGGCAATCAAGGCTGCTTTCATATAGGTTTTTTGTTTGTAAGCTAGATATTCAACAGCTATGG	ACCATAGCTGTTGAATATCTAGCTTACAAACAAAAAACCTATATGAAAGCAGGCTTGATTGCCAGCAGATTTGATTGCCGCGGATAAGA
OM808941	177002	177081	+	LG2	37655586	27425109	27425188	77	79	33	None	None	AAGCATCAGTCTGATCATTGTCCTTTATTGGTCAGATTGGAGAACAGAAATACTACAAATTTCCGTCCTCAGTTCATATT	TAGCATAAGTCTGATCATTGTCCTTTATTGGTCAGATTGGAGAACAGAAATACTACAAATTTCCGTCCTCAATTCATATT
OM808941	177453	177505	+	LG5	30593856	27211343	27211395	52	52	7	None	None	GCACTCCTCAGACTGAGGTTAACAGCCTCACATCAGAGCTTTCGCTCTCGACG	CCACTCCTCAGACTGAGGTTAACAGCCTCACATCAGAGCTTTCGCTCTCGACG
OM808941	178127	178211	-	LG7	35522711	19909757	19909841	84	84	59	None	g25285.t1.cds_178199_178457;	AGTCATTCAGTACAGTATCTTCGCTAGGTGTTTATGGAATTCTTTTAGCAGGTCGGTCTAGGTAGTTGATATTGCTCCTGAGAAA	TTTTCTCAGGAGCAATATCAACTACCTAGACCGACCTGCTAAAAGAATTCCATAAACACCTAGCGAAGATACTGTACTGAATGAC
OM808941	181028	181083	+	LG8	26878542	13439468	13439523	54	55	3	rps1 CDS_180932_181528;	None	GAAGAAATGTTCTTGGTGGATGCAGGACTTGGGACCCCCAGAATTTGTATGCAAGA	CAAGAAATGTTCTTGGTGGATGCAGGACTTGGGACCCCCAGAATTTGAATGCAAGA
OM808941	181404	181509	-	LG15	31992978	6416817	6416922	103	105	55	rps1 CDS_180932_181528;	None	GAGGTTCTTCAGTAGCCATCGCAGGTTTCATTACTTTTCTTCCATTCCGTCGTCGTCAAAGAAGATCGAATGATCGATTCGCCATTGAGAGCATTAACCCCAAAAA	ATTTTTGGGGTTAATGCTCTCAATGGCGAATCGATCATTCGATCTTCTTTGATGACGACGGAATGGAAGAAAAGTAATGAAACCTGCTATGGCTACTGAAGAACCT
OM808941	181705	181766	-	LG5	30593856	23832985	23833046	61	61	17	None	None	GTTGAACAACAAAATTTCCCCTTGCAAGTTTTTGAGCTGGAGGAAGAAAGTCTTTTTGATAC	TGTATCAAAAAGACTTTCTTCCTCCAGCTCAAAAACTTGCAAGGGGAAATTTTGTTGTTCAA
OM808941	181772	181850	-	LG8	26878542	12160499	12160577	78	78	57	None	None	ACCTTATCTTTGATGGACTTTGTGAGCAGCTGATTTCACTTCACTCCATGAATCCCATCCCAAAATTGAGTCAATTTTC	CGAAAATTGACTCAATTTTGGGATGGGATTCATGGAGTGAAGTGAAATCAGCTGCTCACAAAGTCCATCAAAGATAAGG
OM808941	185159	185220	-	LG6	31588031	22932531	22932592	60	61	1	None	None	GATTCACCATACTAGGCTAAGCTCAAAGCTTTCCCCGGAGCATCTATTTATTTGCCTCTTTC	AGAAAGAGGCAAATAAATAGATGCTCCGGGGAAAGCTTTGAGCTTAGCTTAGTATGGTGAAT
OM808941	186118	186177	-	LG8	26878542	6889351	6889410	59	59	17	None	None	CATGTTGAGCGAATTCTTCTTTTAGTCTTTTTATTTCGTTTTTCCATTCATTCATCATTC	TGAATGATGAATGAATGGAAAAACGAAATAAAAAGACTAAAAGAAGAATTCGCTCAACAT
OM808941	188561	188705	+	LG5	30593856	29203510	29203654	143	144	60	None	None	TTAGCCAATAGTAGTTTCCTAGTCTATATCCCCAAAATCTATTTAGCGCATCTTTCTTTCTTCTGGTAATGCAAATGGAAATTCTCGTTATGATGGATCATCTCGCTATTTCTATTTCTTTGCAGTTACTGGTTGGTGGATAGGG	ATAGCCAATAGTAGTTTCCTAGTCTATATCCCCAAAATCTATTTAGCGCATCTTTCTTTTTTCTGGTAATGCAAATGGAAATTCTCGTTATGATGGATCATCTCGCTATTTCTATTTCTTTGCAGTTACTGGTTGGTGGATAGGG
OM808941	192357	192473	-	LG3	24956589	20491527	20491643	116	116	60	None	None	TGCTTGACGCCTCCATTTTCTCGTTTCGGATGCAAAACACCACACCAGGAATCAGAATTTAAGTTTTTCTACGGTAGTGGGTAAGTCGGCTTCACGAAAAAAGATAGGCAAAACCGC	TGCGGTTTTGCCTATCTTTTTTCGTGAAGCCGACTTACCCACTACCGTAGAAAAACTTAAATTCTGATTCCTGGTGTGGTGTTTTGCATCCGAAACGAGAAAATGGAGGCGTCAAGC
OM808941	195371	195425	-	LG3	24956589	17672831	17672885	53	54	1	ccmFn CDS_195315_197078;	g9459.t1.cds_195279_196450;	GTTTCATTATTCGTTTTTTCCGGGTCTTTTCGTTGCATTCACTTACAACAAGAAA	TTTTCTTGTTGTAAGTGAATGCAACGAAATGACCCGGAAAAAACGAATAATGAAA
OM808941	195802	195871	+	LG5	30593856	27211275	27211344	68	69	29	ccmFn CDS_195315_197078;	None	TTCTACGAACCCTTGTTGATTCTGAACTTCGTTCGCGAAGGAACCGGACTTTTGACGGGCCAGCCGCGCC	CTCTACGAACCCTTGTTGATTCTGAACTTCTTTCGCGAAGGAACCGGACTTTTGACGGGCCAGCCGCGCC
OM808941	196186	196255	+	LG9	31253717	29935942	29936011	67	69	11	ccmFn CDS_195315_197078;	g33983.t1.cds_196187_196516;	CCAGTGCTATGGGCTTTGCCTTATGTAGATCAAAAATGATGAATGAGGTTGTGGCACTCCACTCGCCGCC	ACAGTGCTATGGGCTTTGCCTTATGTAGATCAAAGATGATGAATGAGATTGTGGCACTCCACTCGCCGCC
OM808941	201833	201904	+	LG6	31588031	18208886	18208956	70	71	24	None	None	AAACGAAAGGATATCTCATTCATTCTATTCGGATTCGGGGATCTTTAGTAAGGTAAACAAAAGGGCTAAGGA	CAACGAAAGGATATCTCATTCATTCTATTCGGATTCGGGGATCTTTAGTAAGGTAAACAAAGGGCTAAGGA
OM808941	201954	202054	-	LG6	31588031	17806407	17806507	100	100	60	None	None	AGAGTCGAGCTTTCCCTTTCCCCTCCATACACTACTTTTTAAGCATATGGGAGACCAAAAGCCATATCTACTACCTACTCAATATCTCATCTCCCCTCTTT	AAAAGAGGGGAGATGAGATATTGAGTAGGTAGTAGATATGGCTTTTGGTCTCCCATATGCTTAAAAAGTAGTGTATGGAGGGGAAAGGGAAAGCTCGACTC
OM808941	202366	202433	-	LG5	30593856	6126707	6126774	67	67	58	None	g16638.t1.cds_201402_202439;	TTTCGGAATTTTGATTCGGACATCTTTTGAATTGAATTCAGAAGCATTTAATGCCAGATCTTCGACTA	GTAGTCGAAGATCTGGCATTAAATGCTTCTGAATTCAATTCAAAAGATGTCCGAATCAAAATTCCGAA
OM808941	203320	203368	-	LG2	37655586	29680798	29680846	48	48	1	None	None	ATATTCATTCTCGGTTCCTCTGTTTGTTGCGAGAGAGCTAATCGAACGG	TCCGTTCGATTAGCTCTCTCGCAACAAACAGAGGAACCGAGAATGAATA
OM808941	203853	203925	+	LG12	31613721	6725468	6725540	72	72	13	None	None	GAACAAGGGCGATTGGAAGGAGCGACATATCGATATACATATATAACCAACCTCACAGATCCAACTAAATCTT	TAACAAGGGCGATTGGAAGGAGCGACATATCGATATACATATATAACCAACCTCACAGATCCAACTAAATCTT
OM808941	208196	208369	-	LG7	35522711	9899028	9899201	168	173	33	None	g25292.t1.cds_208035_208483;	ACAATCCCTACATTCTCATTCTCAAGATTCAAGGCTATTCCTTTCACACCGCTGGCAAATTCCACCATTTCCCCAGCTTGAATCTCGTTCAATCCATAAACACGTGCAATCCCATCTCCAACTGAGACCACTCGACCGATCTCATCCACTTGAAAATTCGTGTAAAAGTTGCTA	CTAGCAACTTTTACACGAATTGTCAAGTGGATGAGACCGGTCGAGTGGTCTAAGTTGGAGATGGGATTGCATGTGTTTATGGATTGAACGAGATTCAAGCTGGGGAAATGGTGGAATTTGCCAGCGGTGTGAAAGGAATAGCCTTGAATCTCGAGAATGAGAATGTAGGGATTG
OM808941	209066	209316	-	LG3	24956589	19667482	19667729	243	250	60	rps12 CDS_208999_209376;	None	AAATCCTTGACTCCTCGAATACAATGGGATTTCACACCTGGCGAATCTTTCACTCTACCTCCTCTTATTAAGACCATAGAATGTTCCTGCAAATTATGACCTTCGCCTGGAATGTGAGCAAATATATCATGTCGATTGCTCAACCGTACTTTGGCTATCTTACGTGGAGCTGAATTAGGTTTTTTCGGTGTTCTCGTTGAAACACGCGGGCATACTCCTTGCTTCTGGGGACATTGATCCAAAGCTCGAGT	CACTCGAGCTTTGGATCAATGTCCCCAGAAGCAAGGAGTATGCTCGCGTGTTTCAACGAGAACACGAAAAACCTAATTCAGCTCCACGTAAGATAGCCAAAGTACGGTTGAGCAATCGACATGATATATTTGCTCACAATCCAGGCGAAGGTTATAATTTGCAGGAACATTCTATGGTCGTAATAAGAGGAGGTAGAGTGAAAGATTCGCCAGTGTGAAATCCCATTGTATTCGAGGAGTCAAGGATT
OM808941	210016	210141	+	LG2	37655586	13188914	13189039	123	125	60	atp9 CDS_209914_210231;	None	CGATGCAATAGCTTCGGTTAGAGCAAAGCCCAAAATGGCATAACCAAATAATTGTTTAGCCAATGATGGATTTCGCGCCACGGAATGAATCGAGGAACTAAGGACGTTTCCAATACCGACAGCAGC	GGATGCAATAGCTTCGGTTAGAGCAAAGCCAAAAATGGCATAACCAAATAATTGTTTAGCCAATGATGGATTTCGCGCCACGGAATGAATCGAGGAAATAAGGACGTTTCCAATACCGACAGCAGC
OM808941	212281	212368	+	LG5	30593856	23474973	23475060	86	87	48	None	None	TTGACAGCCCTCCTCGACAGCAACTGAAAACACAAGAAAGAAAAACAAATGACTTGCTTGGTCAGCTCAACCACTAAACGACGAAGCC	CTGACCGCCCTCCTCGACAGCAACTGAAAACACAAGAAAGAAAAACAAATGACTTGCTTGGTCAGCTCAACCACTAAACGACGAAGCC
OM808941	215456	215556	-	LG2	37655586	36414641	36414741	98	100	60	None	g4225.t1.cds_215089_217851;	TAGTGGATTCTCTTTGGCCGAAGCAACCTTCGCATTTCCTGCTGAGATCCCAAGTCTCCAAGTGGGCCCTCTTGGCCACCCACGACCTTGGCTTTTTAGAG	ACTCTAAAAAGCCAAGGTCGTGGGTGGCCAAGAGGGCCCACATGGAGACTTGGGATCTCAGCAGGAAATGCGAAGGTTGCTTCGGCCAAAGAGAACCCACT
OM808941	216501	216617	+	LG10	23671723	7422527	7422643	113	116	60	nad5 CDS_216125_217340;	None	TGAATCACCGAACCTGCACTCAGGAATAGTAATGCTTTGAAAAACGCGTGATTCATTAAGTGAAAGACGCTAACCGAATAGTTAGAGATGCCGCAAGCAAAGATCATATAGCCTAAT	GGAATCACCGAACATGCACTCAGGAATAGTAATGCTTTGAAAAACACGTGATTCATTAAGTGAAAGACGCTAACAGAATAGTTAGAGATGCCGCAAGCAAAGATCATATAGCCTAAT
OM808941	216858	217063	-	LG3	24956589	6909820	6910023	200	205	60	nad5 CDS_216125_217340;	g9463.t1.cds_216956_217026;	GATCCTATCTGTGCAGATTTCCCAACAGCACCAATAAAAAGTAAAATACAAATAAGAGTTATGGCATTAAATCTCATATTGCAAGAAATCCAAGAATTTCTGGGGGCACTAGCACGAGCAAAAATGGTTGAAAAGTCTACTGTTTGAAAGAGAGTAAAACAACCCGAAATCCCAGGAGCTAATCCAAAATCACCTACTCGATTGAC	CGTCAATCGAGTAGGTGATTTTGGATTAGCTCCGGGATTTCGGGTTGTTTTACTCTCTTTCAAACAGTAGACTTTTCAACCATTTTTGCTCGTGCTAGTGCCCTCAGAAATTCTTGGATTTCTTGCAATATGAGATTTAATGCCATAACTCTTATTTGTATTTTACTTTTGTTGGTGTTGTTGGGAAATCTGCACAGATAGGAT
OM808941	218102	218209	-	LG1	30239254	13316525	13316632	106	107	60	nad5 CDS_218184_218413;	None	GTCCGTATCGCCGCGGAGCAACAGCCGCGTCCGGATCTGATCTATTTACTCGGCAATTCATCCGGTGACTTCACGGTCGCCAAAGAAGCCCCAAGAAGCATCAAACAT	GATGTTTGATGCTTCTTGGGGCTTCTTTGGCGACCGTGAAGTCACCGGATGAATTGCCGAGTAAATAGATCAGATCCGGACGCGGCTGTTGCTCCGCGGCGATAAGGA
OM808941	219652	219739	+	LG11	40498753	27907975	27908062	86	87	22	None	g41379.t1.cds_219420_219748;	GAGTAAAGGGAGAATGCCGCTTTGTATTATTGTCATTTCTCTATTCCAGACTAATTGTATGAAGAAGTAGCCAAATGCGGGAATAGAC	TAGTAAAGGGAGAATGCCGCTTTGTATTATTGTCATTTCTCTATTCCAGACTAATTGTATGAAGAAGTAGGCAAATGCGGGAATAGAC
OM808941	225102	225241	+	LG4	29274842	17933718	17933859	138	141	60	ccmFc CDS_224921_225465;	None	CCAGCCGGGTAAATTCTTCGGGAGACCAGCTGGATGGCAAGCCCCCCCCTCCTATTTCCTCTATCTTCTCTTGAAAGAAACGAAGAATTCTATTTTTATTAAAGTTGTCACTCAGCTCTTGTGGAGAAGAGGAAGCCAGC	TCAGCCGGGTAAATTCTTCGGGAGACCAGCTAGATGGCAAGCCCCCCCCCCTCCTATTTCCTCTATCTTCTCTTGAAAGAAACGAAGAATTCTATTTTTATTAAAGTTGTCACTCAGCTCTTGTGGAGAAGAGGAAGCCAGC
OM808941	225295	225348	+	LG10	23671723	12509632	12509685	53	53	6	ccmFc CDS_224921_225465;	None	AATATCCAACCAATCGCTGGGCGAAAAACGAGTTGGATGTGTTGGATTTAATTC	TATATCCAACCAATCGCTGGGCGAAAAACGAGTTGGATGTGTTGGATTTAATTC
OM808941	225797	225945	-	LG14	30814234	8324166	8324313	147	148	60	None	g55400.t1.cds_225796_225971;	TTGGAAATCCTGACAGCGGAGAATGCGGCGTTACGAAGAAGACTCATACCGGACTCAGTATAAAAGGAACGTATCAAGGAGGTGTTGACCATCATTGGCATTGGTTGATTGTTCATAGCTACTCCCTTTCCTCGTTTTGGCTTGTCGAT	TATCGACAAGCCAAAACGAGGAAAGGGAGTAGCTATGAACAATCAACCAATGCCAATGATGGTCAACACCTCCTTGATACGTTCCTTTTATACTGAGTCCGGTATGAGTCTTCTTCGTAACGCCGCATTCTCCGCTGTCAGATTTCCA
OM808941	225930	226036	-	LG12	31613721	30435842	30435947	104	106	60	None	None	GTTTTGGCTTGTCGATCTGTAATAGGGCTTTCTTTTGGCTTTCCCCCATCCCTTCTTTCTTCTGAACACTAGAAGTAGTATTCAAAACAAGAAATTTACGTTTCATA	CTATGAAACGTAAATTTCTTGTTTTGAATACTACTTCTAATGTTCAGAAGAAAGAAGGGATGGGGAAAGCCAAAAGAAAGCCCTATTACAGATCGACAAGCCAAAA
OM808941	226317	226384	+	LG13	29438765	4590429	4590496	66	67	17	None	None	CTCCGTGATGTTCGAAGTCCGCAAGGCTGCAGGATTCGAACCCGCGTCACTCTGTCCAAAACAGACAC	TTCCGTGATGTTCGAAGTCCGCAAGGCTGCAGGATTCGAACCCGCGTCACTCTGTCCAAAACGGACAC
OM808941	227714	227915	+	LG12	31613721	26397194	26397395	196	202	60	None	g46941.t1.cds_227585_227792;	CTGGAGGAGTATCTTCATTAGCCGGAAGGAATTAGTCTCCACTAGCGTCATTCGAAGAACGAACAAGAAAAGGGTGACTGTTTAGGTAGGATAGATGGATGTGGCCCAATGGCTAAAGCTCCGCCAGCTTCTTGTAGACTGAACTCTCTTCTCTTTAGGCTCCGAGTTGTTTTTGGGTGGGATGGTCTAATTTTTCTTCGCC	TTGGAGGAGTATCTTCATTAGCCGGAAGGAATTAGTCTCCACTAGCGTCATTCGAATAACGAACAAGAAAATGGTGATTGTTTAGGTAGGATAGATGGATGTGGCCAAAATGGCTAAAGCTCCGCCAGCTTCTTGTAGACTGAACTCTCTTCTCTTTAGGCTCCGAGTTGTTTTGGGTGGGATGGTCTAATTTTTCTTCGCC
OM808941	228082	228148	+	LG6	31588031	12166598	12166664	66	66	28	None	None	GCTATATTTAAGTAGGCTCGCAGCTTCGCTCAGCAGAAGAGCCTGACTTTTTATTATATTAGTAAAG	TCTATATTTAAGTAGGCTCGCAGCTTCGCTCAGCAGAAGAGCCTGACTTTTTATTATATTAGTAAAG
OM808941	230765	231051	+	LG12	31613721	14873435	14873724	283	289	58	None	None	TGCTAATCTTCCCCTCTAACGCGGGCCGGGCGGCGACGGGCGCGGGAGGAAGAAACCTAAGAGAAGACGCTCTTCTCTTAGGTCCTTTTTTTTTCAGTGCAACAATTAAAGTGACTGCGCCCTCTTTTTGTCATCCCTGCAGCTTTCCAGATTTTGTATTGAACGCATGGCGTAGCTAGGACCCTTCAAATCATGTTTGAGCCTATGTGAAAACCAAAACCCACCCCCTATTTTACTAAGGCTGGAAGGAATGCCCACCAAGTTCAGATAAGGGAATGCTTTCCCCA	AGCTAATCTTCCCCTCTAACGCGGGCCGGGCGGCGACGGGCGCGGGAGGAAGAAACCTAAGAGAAGACACTCTTCTCTTAGGTCCTTTTTTTTTTTTCAGTGCAACAATTAAAGTGACTGCGCCCTCTTTTTGTCATCCCTGCAGCTTTCCAGATTTTGTATTGAACGCATGGCGTAGCTAGGACCCTTCAAATCATGTTTGAGCCTATGTGAAAACCAAAACCCACCCCCTGTTTTACTAAGGCTGGAAGGAATACCCACCAAGTTCAGATAAGGGAATGCTTTCCCCA
OM808941	231046	231160	+	LG9	31253717	7273306	7273420	112	114	60	None	None	TCCCCAACCATTAAAGGAAAGACTCGACGAAGGGAGGGAGATGCGGCGGGGGAAGGAAAACGCTTTCGGAGATCGAGATTTGTTTTTCATCGAAAACGAAGAAGGCCGAGGATGG	ACCCCAACCATTAAAGGAAAGACTCGACGAAGGGAGGGAGATGCAGCGGGGGAAGGAAAACGCTTTCGGAGATCGAGATTTGTTTTTCATCGAAAACGAAGAAGGCCGATGATGG
OM808941	231916	232247	-	LG10	23671723	10250491	10250825	326	335	60	nad2 CDS_231694_232266;	None	ATAGTTCAATTGGACATGTAGGTTATATTCGTACTGGTTTCTCATGTGGAACCATAGAAGGAATTCAATCACTACTAATTGGTATCTTTATTTATGCATCAATGACGATAGATGCATTCGCCATAGTTTTAGCATTACGCCAAACCCGTGTCAAATATATAGCTGATTTGGGCGCTCTAGCCAAAACGAATCCTATTTTGGCAATTACCTTCTCCATTACTATGTTCTCATACGCAGGAATACCCCCGTTAGCCGGCTTTTGTAGCAAATTCTATTTGTTCTTCGCCGCTTTGGGTTGTGGGGCTTACTTCCTAGCCCCAGTGGGAGTAGTG	ACACTACTCCCACTGGGGCTATCTAGGAAGTAAGCCCCACAACCCAAAGCGGCGAAGAACAAATAGAATTTGCTACAAAAGCCGGCTAACGGGGGTATTCCTACGTATGAGAACATAGTAATGGAGAAGGTAATTGCCAAAATAGGATTCGTTTTGGCTAGAGCGCCCAATCAGCTATATATTTGACACGGGTTTGGTGTAATGCTAAAACTATGGCGAATGCATCTATTGTCATTGATGCATAAATAAAGATACCAATTAGTAGTGATTGAATTCCTTCTATGGTTCCACATGAGAAACTAGTACGAATATAACCTACATGTCCAATTGAACTA
OM808941	232399	232513	-	LG6	31588031	2642689	2642803	113	114	43	None	None	CTGATACAGAAACCGTCTACTCAATATCCTTGTACGAGTCCACAATCACTACACGAGATGAACCTTAGTTTGGTGAATTGAAGTTGGCCTTAGGTGTAATGACTCCCAGTTACTC	AGAGTAACTGGGAGTCATTACACCTAAGGCCAACTTCAATTCACCAAACTAAGGTTCATCTCGTGTAGTGATTGTGGACTCGTACAAGAATATTGAGTAGACGGTTTCTGTATCA
OM808941	234505	234983	+	LG3	24956589	15636138	15636620	471	482	60	ccmB CDS_234170_234796;	g9467.t1.cds_234620_235409;	TCCGTACCAATTCGGTCGATCCGGAATGGATCGGTTAAACATTCCATTAGGGAGCCTGGTCTTGACTCTTCTGTGTGGTATTCATTCTCGTTCGGCTCTTGGAATCACATCCAGCAGTGGTTGGAACAGCTCGAAAAATTTAACCACTTCACCTACTTCATTGCCCCCAACCGTTTCTCGTACCTCTATTGAAACAGAATGGTTTCATGTTCTTTCATCGATTGGTTATTCCTCTCCGTTCGTATCTCTTTTTCCAATTATTAGTTCACACTCGATTAGTTCACAAGATTGAATGGCCAATTCTCCTCCGAACCCTCGATTCGATTGTTTTCCAAGAATGTTGAGCCGGGTATGTAAGCCATGTATCTGGGAGGAACTTAAATAAAAGAAGAAGGGCTT…	CCCGTACCAATTCGGTCGATCCGGAATGGATCGGTTAAACATTCCATTAGGGAGCCTAGTCTTGACTCTTCTGTGTAGTATTCATTCTCGTTCGGCTCTTGGAATCACATCCAGCAGTGGTTGGAACAGCTCGAAAAATTTAACCACTTCACCTACTTCATTGTCCCCAACCGTTTCTCGTACCTCTATTGAAACAAAATGGTTTCATGTTCTTTCATCTATTGGTTATTCCTCTCCGTTCGTATCTCTTTTTCCAATTATTAGTTCACACTCGATTAGTTCACAAGATTGAATGGCCAATTCTCCTCCGAACCCTCGATTTGATTGTTTTCCAAGAATGTTGAACCGGGTATGTAAGCCATGCATGTATCTGGGAGGAACTTAAATAAAAGAAGAAGG…
OM808941	235811	235863	+	LG7	35522711	5557663	5557715	52	52	1	None	None	GTACTCGGTAGTGCGCTCGTGATACAGTACTCGCGCAACAGCGCTTACAGCAG	TTACTCGGTAGTGCGCTCGTGATACAGTACTCGCGCAACAGCGCTTACAGCAG
OM808941	236169	236253	-	LG15	31992978	4223487	4223571	84	84	51	None	None	TTAAGTTAAGGCTTTTTATAAAAAATTCCCTCCCAAAACCAGATGAAATAGCTTCAAAATGTTCATACCAATTTGACCATCCGGC	AGCCGGATGGTCAAATTGGTATGAACATTTTGAAGCTATTTCATCTGGTTTTGGGAGGGAATTTTTTATAAAAAGCCTTAACTTA
OM808941	237842	238129	-	LG10	23671723	5282434	5282721	283	287	60	None	None	ATGCAAACATACAAAAGAAAACCAAACAAAGATAGTTAGCATAAATAGGACTCCAGTAAGCATCGGAGTAGATCTCTACTAAACAAAGCCAAAGAAAGTCATGCATTAAAACACACTACTTTGCGTCTACAGACACTTATTTAAACCTTCTTAAAAAAAAAAGAGTCGACGGAATATTCTAGTATCCCCGGTGCCCGTGGGTGACAGCCTGCACTATGAGTGCTTGCTGCTCCGCCCGCAGCGCTTGCTGCCTCCCCTCCAAATCCTCGATACGCTCTCTGGCAGCGC	TGCGCTGCCAAAGAGCGTATCGAGGATTTGGAGGGGAGGCAGCAAGCGCTGCGTGCGGAGCAGCAAGCACTCATAGTGCAGGCTGTCACCCACGGGCACCGGGGATACTAGAATATTCCGTCGACTCTTTTTTTTTTAAGAAGGTTTAAATAAGTGTCTGTAGACACAAAGTAGTGTGTTTTAATGCATGACTTTCTTTGGCTTTGTTTAGTAGAGATCTACTCCGATGCTTATTGGAGTCCTATTTATGCTAACTATCTTTGTTTGGTTTTCTTTTGTATGTTTGCA
OM808941	239110	239296	+	LG1	30239254	1053113	1053299	186	186	60	cox1 CDS_239185_239910;	None	GGCGATTTACAACAAGTCTTTCTTCATTGCAAGAAGCGGAACCAATATACATTTTTAAGAAAGAATCTAAATTTTATGACAAATCCGGTCCGATGGCTGTTCTCCACTAACCACAAGGATATAGGGACTCTATATTTCATCTTCGGTGCCATTGCTGGAGTGATGGGCACATGCTTCTCAGTACTGA	AGCGATTTACAACAAGTCTTTCTTCATTGCAAGAAGCGGAACCAATATACATTTTTAAGAAAGAATCTAAATTTTATGACAAATCCGGTCCGATGGCTGTTCTCCACTAACCACAAGGATATAGGGACTCTATATTTCATCTTCGGTGCCATTGCTGGAGTGATGGGCACATGCTTCTCAGTACTGA
OM808941	240869	240920	-	LG11	40498753	21074823	21074874	50	51	1	cox1 CDS_240882_241739;	g41383.t1.cds_240790_240986;	TAGAAGAGAGAAGCATCCTGAAGTTTATATTCTCATTCTGCCGGGATTTGGT	AACCAAATCCCGGCAGAATGAGAATATAAACTTCATGATGCTTCTCTCTTCT
OM808941	246560	246668	+	LG10	23671723	17735322	17735430	107	108	60	None	None	GGCGATCTCAGATATGTCGATATCAATGGTGGCTCATTTTTTTGATGAATCATTCTGTCGAACAGACGAAAATGCAAATTCTTTAAAAATTTATCATAACGCCCATCCG	CGCGATCTCAGATATGTCGATATCAATGGTGGCTCATTTTTTTGATGAATCATTCTGTCGAACAGACGAAAATGCAAATTCTTTTAAAATTTATCATAACGCCCATCCG
OM808941	246950	247006	+	LG14	30814234	22659874	22659930	55	56	3	None	None	GATTCCCTTTTTGTTTTTTCGTCTTTTCGGATGGTAAATATTTCTCAGAAAATAGAG	AATTCCCTTTTTGTTTTTTCGTCTTTACGGATGGTAAATATTTCTCAGAAAATAGAG
OM808941	247451	247881	+	LG10	23671723	20054893	20055314	420	430	60	None	None	GGAATCCTTTGTTACAATAGAAGCCGAAGTGATGTAGATTATTCAAGAATCGAAGTCGATTTGCTTTATAAAAAGCAGATATCAATGAACTTCTATGAAATGGTTTCACGGGATTCAACCAATTGTCTTGATCGTGGGATATCATTGAGAAATAGGAATCCGTGTTATCAAAAGATTTCCTGCGATTATTTCTAGTATGGAATGAGTCAATCGTCGGCTTTGCTATCTTATCGAACAAGAATTTCGATTTTTGGGAAGTATCACGAAAGAAGGGTTTCAATCTTAAAGTTGAGTTAATAATAAGGGGCAAGCCTAACACAGATAAACTTTTATCTTCAAGTACTTTTTACACCTCAGTATTCCACCGTATTCTTCCTAAAACCGTTTAGCATCTGAGAT…	CGAATCCTTTGTTACAATAGAAGCCGAAGTGATGTAGATTATTCAAGAATCGAAGTCGATTTGCTTTATAAGCGATATCAATGAACTTCTATGAAATGGTTTCACGGATTCAACCAATTGTCTTGATCGTGGGATATCATTGAGAAATAGGAATCCGTGTTATCAAAAGATTTCCGATTATTTCTAGTATGGAATGAGTCAATCGTCGGCTTTGCTATCTTATCGAACAAGAATTTCGATTTTGGGAAGTATCACGAAAGAAGGGTTTCAATCTTAAAGTTGAGTTAATAATAAGGGGCAAGCCTAACACAGATAAACTTTTATCTTCAAGTACTTTTTACACCTCAGTATTCCACCATATTCTTCCTAAAACCGTTTAGCATCTGAGATGAGCTAGAG…
OM808941	247882	247971	-	LG8	26878542	25208882	25208971	88	89	42	None	g30286.t1.cds_247849_248264;	GAGGAAACCCTCAAAAGTTCGGCCGAGGACGAGGTCACTTTTATGAGTATAAGCAAGTGACCTGCCCTAAATAAGGGACACCGCAATTTC	GGAAATTGCGGTGTCCCTTATTTAGGACAGGTCACTTGCTTATACTCATAAAAGTGACCTCGTCCTCGGCCGAACTTTTGAGGGTTTCCT
OM808941	249262	249447	+	LG12	31613721	11651606	11651791	181	185	60	None	None	GACTATCTCTTATTTTATAAAGGCTGGAGTGCAATATCTTAGGTAAAAGATCGCTATGCCACTGAATTGTACAGATTGGGGTTAGACTCACCTACTATTCCCTTTGCTGTCTTAATCGCTGTCTAGCCATAATATCCCGGCGCTTTCTTCTCTTTCTATTTGATGCGCTTGCTTTCGCTTTCATGC	TACTATCTCTTATTTTATAAAGGCTGGAGTGCAATATCTTAGGTAAAAGATCGCTATGCCACTGAATTGTACAGATTGGGGTTAGAATCACCTACTATTCCCTTTGCTGTCTTAATCGTTGTCTAGCCATAATATCCCGGCGCTTTCTTCTCTTTCTATTTGATACGCTTGCTTTCGCTTACATGC
OM808941	249686	249749	+	LG9	31253717	8240853	8240916	62	63	21	None	None	ACGACTCTGCTGCTATTGACTCATCCGCTGGGATTGGAATGCTTGACTTGCTTTCAAAGCCTAG	TCGACTCTGCTGCTATTGACTCATCCGCTGGGATTAGAATGCTTGACTTGCTTTCAAAGCCTAG
OM808941	251214	251343	+	LG6	31588031	8396895	8397025	127	130	60	None	None	CCGACCGGAAGGAGTTCGCTTTGTTTGGGATGAACTCGCAAAGACTCGACCCGAGGACTTCCCTCGTAGAGTGGCGTCTTTTCTTATCAAAGAATTTCTCAGTGGAACTAAAAAAAAAGAGTTTGAGCTC	GCGACCGGAAGGAGTTCGCTTTGCTTGGGATGAACTCGCAAAGACTCGACCCGAGGACTTCCCTCGTAGAGTGGTGTCTTTTCTTATCAAAGAATTTCTCAGTGGAACTAAAAAAAAAAGAGTTTGAGCTC
OM808941	251506	251583	+	LG5	30593856	8143803	8143880	77	77	44	None	None	TTTCCACATTCAATTATTTATTGAGCCTGGTGTGGAATCACCATCATTACACATTCATTCTTGGTCTGGCTGATGGTC	ATTCCACATTCAATTATTTATTGAGCCTGGTGTGGAATCACCATCATTACACATTCATTCTTGGTCTGGCTGATGGTC
OM808941	254009	254060	+	LG2	37655586	11020100	11020151	50	51	1	None	g4231.t1.cds_253785_254322;	CCTCCCGGAATTGCGTTATCGGAGCCGAGCCAGGAATGGCCGTTAGTGGACA	TCTCCCGTAATTGCGTTATCGGAGCCGAGCCAGGAATGGCCGTTAGTGGACA
